# Supplementary material for: Model and simulator of inlet air flow in grinding installation with electromagnetic mill
Source: Sci Rep. 2023 May 22;13:8281. doi: 10.1038/s41598-023-34664-0 (PMC10202938; doi:10.1038/s41598-023-34664-0)
Supplement: Supplementary file 1 — Supplementary Information. [file 41598_2023_34664_MOESM1_ESM.xlsx]

## Sheet: INFO
„Model and simulator of inlet air flow in grinding installation with electromagnetic mill”
by Oliwia Krauze
submitted to Scientific Reports journal
https://doi.org/10.1038/s41598-023-34664-0
---------------------------------------------------------------------
Supplementary data
---------------------------------------------------------------------
The following sheets contain measurement data from three experiment series described in the manuscript.
The name of the sheet indicates which air damper was repositioned the most often in the given series.
Variable name symbols:
- time - time axis [s];
- x_req - requested position of air damper [% open];
- x - actual position of air damper as returned by damper actuator [% open];
- v - centerline air speed at the end of pipe [m/s];
- p - relative pressure at the end of pipe [Pa];
- T - air temperature at the end of pipe [deg. C] (*);
- Q - volumetric flow rate of air in the pipe [m^3/s] (not measured, but estimated from the other quantities - for details, see the manuscript);
- q - mass flow rate of air in the pipe [kg/s] (not measured, but estimated from the other quantities - for details, see the manuscript).
Variable name subscripts (see Figure 1a in the manuscript):
- main - main air stream;
- rec - recycle air stream;
- add - additional air stream;
- in - inlet air (measured close to the common inlet to the installation).
(*) Note: air temperatures are given in degrees Celsius in this file (for Reader’s convenience), but symbol T in the manuscript denotes temperature in kelvins.

## Sheet: series1_main
time	x_main_req	x_rec_req	x_add_req	x_main	x_rec	x_add	v_main	v_rec	v_add	p_main	p_rec	p_add	T_main	T_rec	T_add	T_in	Q_main	Q_rec	Q_add1	q_main	q_rec	q_add1
0	0	0	10	0.101272583007813	-0.00723457336425781	9.57754516601563	0.555555582046509	0.313946753740311	0.225694447755814	-6844.9072265625	-6490.74096679688	-7185.18473307292	18.8425922393799	18.8425922393799	19.4299774169922	18.3680534362793	0.00230665108524647	0.00129030487986684	0.000927541179237397	0.00259985967928181	0.00145977430816237	0.00103958750051553
0.5	0	0	10	0.101272583007813	-0.00723457336425781	9.57754516601563	0.541087925434113	0.315393507480621	0.237268522381783	-6847.22249348958	-6490.74096679688	-7185.18473307292	18.8425922393799	18.8425922393799	19.4299774169922	18.3680534362793	0.00224144376782812	0.00129625414041006	0.000975108890187097	0.00252630164633058	0.00146650494820649	0.00109290135745081
1	0	0	10	0.101272583007813	-0.00723457336425781	9.57754516601563	0.53530091047287	0.329861104488373	0.243055552244186	-6847.22249348958	-6490.74096679688	-7185.18473307292	18.8628482818604	18.8425922393799	19.450231552124	18.3680534362793	0.00221574548399457	0.00135575614215498	0.000998893021753245	0.00249716421756940	0.00153382197907785	0.00111948109818731
1.5	0	0	10	0.101272583007813	-0.00723457336425781	9.57754516601563	0.552662074565887	0.344328701496124	0.240162029862404	-6847.22249348958	-6490.74096679688	-7185.18473307292	18.8628482818604	18.8425922393799	19.4299774169922	18.3680534362793	0.00229345187415723	0.00141527962661326	0.000987000897744279	0.00258473998761716	0.00160116331421522	0.00110622991114656
2	0	0	10	0.101272583007813	-0.00723457336425781	9.57754516601563	0.567129611968994	0.338541686534882	0.228587970137596	-6847.22249348958	-6490.74096679688	-7185.18473307292	18.8628482818604	18.8425922393799	19.450231552124	18.3680534362793	0.00236003681018707	0.00139146724855837	0.000939433053258448	0.00265978178320421	0.00157422340393264	0.00105284302045612
2.5	0	0	10	0.101272583007813	-0.00723457336425781	9.57754516601563	0.568576365709305	0.332754611968994	0.234375	-6847.22249348958	-6490.74096679688	-7187.5	18.8628482818604	18.8425922393799	19.4451680183411	18.3680534362793	0.00236680846354611	0.00136765882692180	0.000963216872878701	0.00266741349478126	0.00154728796970679	0.00107949018827486
3	0	0	10	0.101272583007813	-0.00723457336425781	9.57754516601563	0.570023119449615	0.315393507480621	0.228587970137596	-6847.22249348958	-6490.74096679688	-7185.18473307292	18.8628482818604	18.8425922393799	19.4401044845581	18.3680534362793	0.00237360319331725	0.00129625414041006	0.000939433054793395	0.00267507121367321	0.00146650494820649	0.00105287946295908
3.5	0	0	10	0.101272583007813	-0.00723457336425781	9.57754516601563	0.575810194015503	0.303819447755814	0.219907402992249	-6848.61116536458	-6492.12963867188	-7187.5	18.8628482818604	18.8425922393799	19.4350409507751	18.3680534362793	0.00240102245430721	0.00124866365654494	0.000903757531584682	0.00270593317264359	0.00141264320992551	0.00101288835687306
4	0	0	10	0.101272583007813	-0.00723457336425781	9.57754516601563	0.567129611968994	0.300925940275192	0.222800940275192	-6850.92610677083	-6493.05541992188	-7187.5	18.8628482818604	18.8425922393799	19.4299774169922	18.3680534362793	0.00236002544004377	0.00123676725590084	0.000915649399936892	0.00265966467603799	0.00139917086313503	0.00102623395621020
4.5	0	0	10	0.101272583007813	-0.00723457336425781	9.57754516601563	0.53530091047287	0.302372694015503	0.217013880610466	-6851.85221354167	-6494.44433593751	-7189.81526692708	18.8628482818604	18.8425922393799	19.4401044845581	18.3680534362793	0.00221573812361911	0.00124271539408946	0.000891865754310863	0.00249703352116785	0.00140587947278744	0.000999518731703874
5	0	0	10	0.101272583007813	-0.00723457336425781	9.57754516601563	0.541087925434113	0.303819447755814	0.211226850748062	-6851.85221354167	-6493.98136393229	-7189.81526692708	18.8628482818604	18.8425922393799	19.450231552124	18.3680534362793	0.00224141509560440	0.00124866364706749	0.000868082340562303	0.00252597027099667	0.00141261560838123	0.000972830861006329
5.5	0	0	10	0.101272583007813	-0.00723457336425781	9.57754516601563	0.523726880550385	0.300925940275192	0.205439805984497	-6851.85221354167	-6494.44433593751	-7189.81526692708	18.8628482818604	18.8425922393799	19.450231552124	18.3680534362793	0.00216494498425147	0.00123676724944157	0.000844298953789671	0.00243979202214125	0.00139915035805899	0.000946177614475961
6	0	0	10	0.101272583007813	-0.00723457336425781	9.57754516601563	0.512152791023254	0.289351850748062	0.199652776122093	-6851.85221354167	-6495.37027994792	-7189.81526692708	18.8628482818604	18.8425922393799	19.450231552124	18.3680534362793	0.00211477881333649	0.00118918520658707	0.000820515698176926	0.00238325708731838	0.00134530782402043	0.000919524514932095
6.5	0	0	10	0.101272583007813	-0.00723457336425781	9.57754516601563	0.503472208976746	0.283564820885658	0.196759253740311	-6851.85221354167	-6493.98136393229	-7189.81526692708	18.8628482818604	18.8425922393799	19.450231552124	18.3680534362793	0.00207749324860954	0.00116539614522412	0.000808624061401642	0.00234123799490560	0.00131841492187041	0.000906197955109002
7	0	0	10	0.101272583007813	-0.00723457336425781	9.57754516601563	0.520833313465118	0.277777791023254	0.193865746259689	-6851.85221354167	-6493.98136393229	-7189.81526692708	18.8628482818604	18.8425922393799	19.450231552124	18.3680534362793	0.00215234954580626	0.00114160809514638	0.000796732498207846	0.00242559755047682	0.00129150345462967	0.000892871477746222
7.5	0	0	10	0.101272583007813	-0.00723457336425781	9.57754516601563	0.533854156732559	0.274884268641472	0.196759253740311	-6851.85221354167	-6494.44433593749	-7189.81526692708	18.8628482818604	18.8425922393799	19.450231552124	18.3680534362793	0.00220934991896919	0.00112971437035728	0.000808624061401642	0.00248983431247938	0.00127804181951250	0.000906197955109002
8	0	0	10	0.101272583007813	-0.00723457336425781	9.57754516601563	0.546875	0.271990746259689	0.199652776122093	-6851.85221354167	-6493.05541992188	-7189.81526692708	18.8628482818604	18.8425922393799	19.450231552124	18.3680534362793	0.00226730793113178	0.00111782084656170	0.000820515698176926	0.00255515028896935	0.00126460524504658	0.000919524514932095
8.5	0	0	10	0.101272583007813	-0.00723457336425781	9.57754516601563	0.538194417953491	0.274884268641472	0.201581785455346	-6850.92610677083	-6493.05541992188	-7189.81526692708	18.8628482818604	18.8628482818604	19.450231552124	18.3680534362793	0.00222855266683982	0.00112971435151595	0.000828443440666850	0.00251149953984149	0.00127797186653853	0.000928408870933754
9	0	0	10	0.101272583007813	-0.00723457336425781	9.57754516601563	0.529513895511627	0.277777791023254	0.203510795719922	-6850.46305338542	-6493.05541992188	-7189.81526692708	18.8628482818604	18.8628482818604	19.4704856872559	18.3680534362793	0.00219025659394851	0.00114160807325788	0.000836371192678878	0.00246835333015789	0.00129142645508495	0.000937228361547522
9.5	0	0	10	0.101272583007813	-0.00723457336425781	9.57754516601563	0.506365776062012	0.271990746259689	0.205439805984497	-6850.92610677083	-6493.05541992188	-7189.81526692708	18.8628482818604	18.8628482818604	19.4637343101203	18.3680534362793	0.00208989372417718	0.00111782082726321	0.000844298953086843	0.00235523584642564	0.00126451750139871	0.000946133952007956
10	0	0	10	0.101272583007813	-0.00723457336425781	9.57754516601563	0.520833313465118	0.260416656732559	0.203510796651244	-6849.53694661458	-6493.05541992188	-7189.81526692708	18.8831024169922	18.8628482818604	19.4569829329848	18.3680534362793	0.00215233887245095	0.00107024840126142	0.000836371197145690	0.00242547674991155	0.00121070193114266	0.000937271616253323
10.5	0	0	10	0.101272583007813	-0.00723457336425781	9.57754516601563	0.515046298503876	0.254629611968994	0.201581786386669	-6849.53694661458	-6493.05541992188	-7189.81526692708	18.8831024169922	18.8628482818604	19.450231552124	18.3680534362793	0.00212725897017839	0.00104646300768413	0.000828443444494355	0.00239721413725759	0.00118379507297490	0.000928408875223111
11	0	0	10	0.101272583007813	-0.00723457336425781	9.57754516601563	0.506365776062012	0.251736104488373	0.199652776122093	-6850.46305338542	-6493.98136393229	-7189.81526692708	18.8831024169922	18.8425922393799	19.4569829292595	18.3680534362793	0.00208988420654173	0.00103457054594165	0.000820515697912802	0.00235507331841411	0.00117041166738609	0.000919503298270306
11.5	0	0	10	0.101272583007813	-0.00723457336425781	9.57754516601563	0.517939805984497	0.260416656732559	0.201581785455346	-6853.7041015625	-6496.29622395833	-7189.81526692708	18.8831024169922	18.84934425354	19.4637343101203	18.3680534362793	0.00213977673947088	0.00107024840604079	0.000828443440085397	0.00241121405933086	0.00121071654003943	0.000928366028546338
12	0	0	10	0.101272583007813	-0.00723457336425781	9.57754516601563	0.515046298503876	0.286458343267441	0.203510795719922	-6856.48193359375	-6497.68513997396	-7191.20393880208	18.8831024169922	18.8560962677002	19.4704856872559	18.3680534362793	0.00212725171370787	0.00117729053909066	0.000836371192561134	0.00239702969223856	0.00133175744977629	0.000937214531853246
12.5	0	0	10	0.101272583007813	-0.00723457336425781	9.57754516601563	0.503472208976746	0.289351850748062	0.205439805984497	-6856.48193359375	-6497.68513997396	-7192.12972005208	18.8831024169922	18.8628482818604	19.4704856872559	18.3680534362793	0.00207748011170180	0.00118918516349693	0.000844298952519985	0.00234094605762680	0.00134518160904794	0.000946088854300623
13	0	0	10	0.101272583007813	-0.00723457336425781	9.57754516601563	0.506365776062012	0.306712955236435	0.211226850748062	-6856.94482421875	-6498.14811197916	-7192.12972005208	18.8831024169922	18.8560962677002	19.4704856872559	18.3680534362793	0.00208987855467086	0.00126056041683717	0.000868082338886034	0.00235490532862511	0.00142594582387275	0.000972739600095445
13.5	0	0	10	0.101272583007813	-0.00723457336425781	9.57754516601563	0.53530091047287	0.303819447755814	0.205439805984497	-6858.79638671875	-6500	-7193.51888020833	18.8831024169922	18.84934425354	19.4704856872559	18.3680534362793	0.00221570904373764	0.00124866359681650	0.000844298952390572	0.00249664399258502	0.00141249321109792	0.000946074888597397
14	0	0	10	0.101272583007813	-0.00723457336425781	9.57754516601563	0.529513895511627	0.286458343267441	0.202546283602715	-6858.79638671875	-6500	-7194.44498697917	18.8831024169922	18.8425922393799	19.4704856872559	18.3680534362793	0.00219022882027482	0.00117729055411777	0.000832407286293409	0.00246793307179965	0.00133178653765266	0.000932740563512850
14.5	0	0	10	0.101272583007813	-0.00723457336425781	9.57754516601563	0.520833313465118	0.271990746259689	0.203510791063309	-6858.79638671875	-6500	-7195.83365885417	18.8831024169922	18.8527202606201	19.4704856872559	18.3680534362793	0.00215232796645638	0.00111782082517125	0.000836371173031155	0.00242522667979069	0.00126446872968059	0.000937168403323929
15	0	0	10	0.101272583007813	-0.00723457336425781	9.57754516601563	0.546875	0.266203701496124	0.204475298523903	-6858.79638671875	-6500.46297200521	-7196.75944010417	18.903356552124	18.8628482818604	19.4704856872559	18.3680534362793	0.00226724816159206	0.00109403429813814	0.000840335061590474	0.00255454070439036	0.00123751266051396	0.000941600745790684
15.5	0	0	10	0.101272583007813	-0.00723457336425781	9.57754516601563	0.555555582046509	0.269097223877907	0.205439805984497	-6858.79638671875	-6502.31486002604	-7196.75944010417	18.8831024169922	18.8628482818604	19.4704856872559	18.3680534362793	0.00230656271230768	0.00110592747040847	0.000844298952088743	0.00259901721098245	0.00125094113894390	0.000946042310138051
16	0	0	10	0.101272583007813	-0.00723457336425781	9.57754516601563	0.567129611968994	0.271990746259689	0.204475298523903	-6858.79638671875	-6502.31486002604	-7196.75944010417	18.903356552124	18.8628482818604	19.4704856872559	18.3680534362793	0.00235993165751521	0.00111782081162199	0.000840335061590474	0.00265896851558975	0.00126439398300608	0.000941600745790684
16.5	0	0	10	0.101272583007813	-0.00723457336425781	9.57754516601563	0.570023119449615	0.289351850748062	0.203510791063309	-6858.79638671875	-6502.31486002604	-7196.75944010417	18.903356552124	18.8628482818604	19.4704856872559	18.3680534362793	0.00237349146590627	0.00118918514897738	0.000836371172952698	0.00267424654428792	0.00134511589998529	0.000937159183528011
17	0	0	10	0.101272583007813	-0.00723457336425781	9.57754516601563	0.561342597007751	0.292245388031006	0.202546283602715	-6859.72233072917	-6502.77783203125	-7197.68522135417	18.903356552124	18.8628482818604	19.4704856872559	18.3680534362793	0.00233307208991286	0.00120108020119048	0.000832407286031544	0.00262867968628771	0.00135856404442604	0.000932708447176585
17.5	0	0	10	0.101272583007813	-0.00723457336425781	9.57754516601563	0.563271602615714	0.295138895511627	0.205439805984497	-6863.42610677083	-6504.62972005208	-7199.07389322917	18.903356552124	18.8628482818604	19.4907417297363	18.3680534362793	0.00234197674526933	0.00121297544740896	0.000844298950821229	0.00263860910406686	0.00137199217483151	0.000945953559307708
18	0	0	10	0.101272583007813	-0.00723457336425781	9.57754516601563	0.565200607292354	0.309606462717056	0.208333343267441	-6863.42610677083	-6504.62972005208	-7199.07389322917	18.903356552124	18.8628482818604	19.4907417297363	18.3680534362793	0.00235092807491967	0.00127245765810105	0.000856190695254747	0.00264869419989738	0.00143927228984583	0.000959277084064338
18.5	0	0	10	0.101272583007813	-0.00723457336425781	9.57754516601563	0.567129611968994	0.305266201496124	0.214120373129845	-6863.42610677083	-6504.62972005208	-7199.07389322917	18.903356552124	18.8628482818604	19.4907417297363	18.3680534362793	0.00235991749914280	0.00125461188959766	0.000879974060974655	0.00265882221531999	0.00141908700514546	0.000985923995603410
19	0	0	10	0.101272583007813	-0.00723457336425781	9.57754516601563	0.601851880550385	0.300925940275192	0.228587970137596	-6863.42610677083	-6504.62972005208	-7199.07389322917	18.903356552124	18.8628482818604	19.4907417297363	18.3680534362793	0.00253043972294925	0.00123676714909961	0.000939433043367455	0.00285094260809941	0.00139890288321825	0.00105254191094320
19.5	0	0	10	0.101272583007813	-0.00723457336425781	9.57754516601563	0.607638895511627	0.283564805984497	0.234375	-6863.42610677083	-6504.62972005208	-7199.07389322917	18.903356552124	18.8628482818604	19.4907417297363	18.3680534362793	0.00256108051369594	0.00116539602740849	0.000963216859999890	0.00288546432979598	0.00131817526364579	0.00107918932768521
20	0	0	10	0.101272583007813	-0.00723457336425781	9.57754516601563	0.61342591047287	0.274884253740311	0.228587970137596	-6863.42610677083	-6504.62972005208	-7201.38916015625	18.903356552124	18.8628482818604	19.4907417297363	18.3680534362793	0.00259263470896519	0.00112971426853347	0.000939433042741153	0.00292101514688976	0.00127781575425479	0.00105251601341375
20.5	0	0	10	0.101272583007813	-0.00723457336425781	9.57754516601563	0.627893507480621	0.266203701496124	0.217013880610466	-6863.42610677083	-6506.94458007812	-7201.38916015625	18.903356552124	18.8628482818604	19.4907417297363	18.3680534362793	0.00267668422433855	0.00109403428931284	0.000891865747890607	0.00301571028718290	0.00123742803965405	0.000999222870350682
21	0	0	10	0.101272583007813	-0.00723457336425781	9.57754516601563	0.63657408952713	0.245949059724808	0.205439805984497	-6863.42610677083	-6506.94458007812	-7201.38916015625	18.903356552124	18.8628482818604	19.4907417297363	18.3680534362793	0.00273197093288713	0.00101078575129092	0.000844298950605910	0.00307799955320779	0.00114326821649785	0.000945930284747279
21.5	0	0	10	0.101272583007813	-0.00723457336425781	9.57754516601563	0.625	0.234375	0.199652776122093	-6868.05501302083	-6506.94458007812	-7203.70361328125	18.903356552124	18.8628482818604	19.5109958648682	18.3680534362793	0.00265911824261485	0.000963217240003099	0.000820515694833543	0.00299577256824761	0.00108946495800114	0.000919197922101672
22	0	0	10	0.101272583007813	-0.00723457336425781	9.57754516601563	0.607638895511627	0.237268522381783	0.196759253740311	-6870.37027994792	-6509.25903320312	-7204.16650390625	18.903356552124	18.8628482818604	19.4907417297363	18.3680534362793	0.00256102894217564	0.000975109299988128	0.000808624059166455	0.00288519405466381	0.00110288876727170	0.000905934337263805
22.5	0	0	10	0.101272583007813	-0.00723457336425781	9.57754516601563	0.584490776062012	0.266203701496124	0.199652776122093	-6870.37027994792	-6509.25903320312	-7206.01806640625	18.9236106872559	18.8628482818604	19.4974931068718	18.3680534362793	0.00244273521637983	0.00109403428616267	0.000820515695197949	0.00275173633264196	0.00123739782323234	0.000919217724082960
23	0	0	10	0.101272583007813	-0.00723457336425781	9.57754516601563	0.572916686534882	0.286458343267441	0.208333343267441	-6870.37027994792	-6509.25903320312	-7206.01806640625	18.9236106872559	18.8628482818604	19.5042444877326	18.3680534362793	0.00238706711415806	0.00117729049548064	0.000856190693706908	0.00268902632689690	0.00133156402394802	0.000959162035759337
23.5	0	0	10	0.101272583007813	-0.00723457336425781	9.57754516601563	0.575810194015503	0.289351850748062	0.210262352600694	-6868.98111979167	-6509.25903320312	-7206.01806640625	18.9236106872559	18.8628482818604	19.5109958648682	18.3680534362793	0.00240082229701413	0.00118918512720998	0.000864118469608788	0.00270456129924041	0.00134501734218145	0.000968020928425393
24	0	0	10	0.101272583007813	-0.00723457336425781	9.57754516601563	0.538194417953491	0.286458343267441	0.212191362865269	-6868.05501302083	-6509.25903320312	-7206.01806640625	18.9236106872559	18.8628482818604	19.5109958648682	18.3680534362793	0.00222846646343702	0.00117729049548064	0.000872046259018622	0.00251042456144212	0.00133156402394802	0.000976901963069106
24.5	0	0	10	0.101272583007813	-0.00723457336425781	9.57754516601563	0.520833313465118	0.295138895511627	0.214120373129845	-6868.05501302083	-6509.25903320312	-7206.01806640625	18.9236106872559	18.8628482818604	19.5109958648682	18.3680534362793	0.00215229036319987	0.00121297542972022	0.000879974058409708	0.00242461023299345	0.00137192515385843	0.000985783008894228
25	0	0	10	0.101272583007813	-0.00723457336425781	9.57754516601563	0.517939805984497	0.289351850748062	0.217013880610466	-6868.05501302083	-6509.25903320312	-7207.87027994792	18.9236106872559	18.8628482818604	19.5109958648682	18.3680534362793	0.00213973567399894	0.00118918512720998	0.000891865745032172	0.00241046705397398	0.00134501734218145	0.000999084896577009
25.5	0	0	10	0.101272583007813	-0.00723457336425781	9.57754516601563	0.509259223937988	0.266203701496124	0.222800940275192	-6869.9072265625	-6511.11124674479	-7208.33333333333	18.9236106872559	18.8628482818604	19.5109958648682	18.3680534362793	0.00210227233600795	0.00109403428364209	0.000915649386093374	0.00236821719220623	0.00123737364159589	0.00102572273378738
26	0	0	10	0.101272583007813	-0.00723457336425781	9.57754516601563	0.523726880550385	0.271990746259689	0.225694447755814	-6872.22184244792	-6511.57430013021	-7208.33333333333	18.9236106872559	18.8628482818604	19.5109958648682	18.3680534362793	0.00216487696478537	0.00111782079599299	0.000927541162933334	0.00243868175003834	0.00126427046463073	0.00103904406183622
26.5	0	0	10	0.101272583007813	-0.00723457336425781	9.57754516601563	0.549768507480621	0.283564805984497	0.222800940275192	-6874.53694661458	-6522.68530273437	-7208.33333333333	18.9236106872559	18.8628482818604	19.5109958648682	18.3680534362793	0.00228022153917448	0.00116539598119804	0.000915649386093374	0.00256855165927155	0.00131792413981708	0.00102572273378738
27	0	0	10	0.101272583007813	-0.00723457336425781	9.57754516601563	0.532407402992249	0.274884253740311	0.219907402992249	-6875	-6523.61116536459	-7210.18489583333	18.9236106872559	18.8628482818604	19.5109958648682	18.3680534362793	0.00220288799111930	0.00112971423293919	0.000903757519619479	0.00248142724737350	0.00127755984929300	0.00101238138300940
27.5	0	0	10	0.101272583007813	-0.00723457336425781	9.57754516601563	0.515046298503876	0.277777791023254	0.217013888061047	-6875	-6522.22224934896	-7210.64778645833	18.9236106872559	18.8628482818604	19.5109958648682	18.3680534362793	0.00212720871429871	0.00114160801249121	0.000891865775206439	0.00239617887327494	0.00129102908619543	0.000999055438380826
28	0	0	10	0.101272583007813	-0.00723457336425781	9.57754516601563	0.513599544763565	0.279224544763565	0.214120373129845	-6875	-6520.83333333333	-7210.64778645833	18.9236106872559	18.8628482818604	19.5109958648682	18.3680534362793	0.00212096160914417	0.00114755492194325	0.000879974057759570	0.00238914186684967	0.00129777338366751	0.000985734504539370
28.5	0	0	10	0.101272583007813	-0.00723457336425781	9.57754516601563	0.512152791023254	0.280671298503876	0.208333343267441	-6875.92610677083	-6520.83333333333	-7212.96305338542	18.9236106872559	18.8628482818604	19.5109958648682	18.3680534362793	0.00211472166804629	0.00115350188430372	0.000856190692563069	0.00238208956690442	0.00130449882165528	0.000959069114431533
29	0	0	10	0.101272583007813	-0.00723457336425781	9.57754516601563	0.523726880550385	0.276331022381783	0.205439805984497	-6877.31526692708	-6520.83333333333	-7212.96305338542	18.9236106872559	18.8628482818604	19.5109958648682	18.3680534362793	0.00216487062317281	0.00113566110109515	0.000844298948480882	0.00243854306451131	0.00128432262516208	0.000945748478543975
29.5	0	0	10	0.101272583007813	-0.00723457336425781	9.57754516601563	0.515046298503876	0.271990746259689	0.208333343267441	-6877.31526692708	-6520.83333333333	-7214.35172526042	18.9236106872559	18.8628482818604	19.5109958648682	18.3680534362793	0.00212720630596381	0.00111782078037689	0.000856190692414865	0.00239611740704872	0.00126414695170059	0.000959054958943509
30	0	0	10	0.101272583007813	-0.00723457336425781	9.57754516601563	0.489004611968994	0.263310194015503	0.214120373129845	-6880.09309895833	-6520.83333333333	-7215.27750651042	18.9438667297363	18.8628482818604	19.5109958648682	18.3680534362793	0.00201583106395345	0.00108214131211058	0.000879974057109687	0.00227043838575277	0.00122379693151942	0.000985686000184871
30.5	0	0	10	0.101272583007813	-0.00723457336425781	9.57754516601563	0.494791686534882	0.260416656732559	0.209780089557171	-6881.94498697917	-6520.83333333333	-7215.27750651042	18.9438667297363	18.8628482818604	19.5109958648682	18.3680534362793	0.00204040046950965	0.00107024837091136	0.000862136479613648	0.00229806592942025	0.00121034716781161	0.000965705581133873
31	0	0	10	0.101272583007813	-0.00723457336425781	9.57754516601563	0.520833313465118	0.254629611968994	0.205439805984497	-6881.94498697917	-6520.83333333333	-7216.66666666667	18.9438667297363	18.8628482818604	19.5109958648682	18.3680534362793	0.00215226076223652	0.00104646298344325	0.000844298948137245	0.00242405214213288	0.00118344820011421	0.000945711250005859
31.5	0	0	10	0.101272583007813	-0.00723457336425781	9.57754516601563	0.515046298503876	0.266203701496124	0.196759253740311	-6881.48193359375	-6520.83333333333	-7217.5927734375	18.9438667297363	18.8628482818604	19.53125	18.3680534362793	0.00212719016503108	0.00109403427041828	0.000808624056994932	0.00239582733436082	0.00123724671457525	0.000905679702521758
32	0	0	10	0.101272583007813	-0.00723457336425781	9.57754516601563	0.506365746259689	0.269097223877907	0.190972223877907	-6880.0927734375	-6520.83333333333	-7217.5927734375	18.9438667297363	18.8628482818604	19.53125	18.3680534362793	0.00208982866486217	0.00110592744233323	0.000784840881467311	0.00235378218023993	0.00125069673920019	0.000879041935378238
32.5	0	0	10	0.101272583007813	-0.00723457336425781	9.57754516601563	0.497685194015503	0.271990746259689	0.193865746259689	-6881.94498697917	-6521.29630533855	-7217.5927734375	18.9438667297363	18.8628482818604	19.53125	18.3680534362793	0.00205271947864946	0.00111782077959637	0.000796732494407939	0.00231194060530445	0.00126414077578314	0.000892360847148679
33	0	0	10	0.101272583007813	-0.00723457336425781	9.57754516601563	0.491898119449615	0.292245388031006	0.195794756524265	-6881.94498697917	-6523.14819335937	-7218.9814453125	18.9438667297363	18.8628482818604	19.53125	18.3680534362793	0.00202810417949018	0.00120108013069643	0.000804660223117671	0.00228421684166798	0.00135827203167427	0.000901226804368318
33.5	0	0	10	0.101272583007813	-0.00723457336425781	9.57754516601563	0.457175940275192	0.295138895511627	0.197723765857518	-6881.94498697917	-6523.14819335937	-7219.9072265625	18.9438667297363	18.8628482818604	19.53125	18.3680534362793	0.00188197208507573	0.00121297537669083	0.000812587953246857	0.00211963092219435	0.00137172407332507	0.000910096978896469
34	0	0	10	0.101272583007813	-0.00723457336425781	9.57754516601563	0.483217567205429	0.292245388031006	0.199652776122093	-6881.94498697917	-6523.14819335937	-7219.9072265625	18.9438667297363	18.8628482818604	19.53125	18.3680534362793	0.00199134242368975	0.00120108013069643	0.000820515692916406	0.00224281274488744	0.00135827203167427	0.000918976032411729
34.5	0	0	10	0.101272583007813	-0.00723457336425781	9.57754516601563	0.503472208976746	0.283564805984497	0.202546283602715	-6882.40787760417	-6523.14819335937	-7219.9072265625	18.9438667297363	18.8628482818604	19.53125	18.3680534362793	0.00207743100571227	0.00116539598001427	0.000832407281507725	0.00233976127779075	0.00131791770176164	0.000932294589262093
35	0	0	10	0.101272583007813	-0.00723457336425781	9.57754516601563	0.497685194015503	0.277777791023254	0.205439805984497	-6885.18538411458	-6523.61116536459	-7221.29638671875	18.9438667297363	18.8628482818604	19.53125	18.3680534362793	0.00205271713827856	0.00114160800960125	0.000844298946660582	0.00231185862442331	0.00129101016360865	0.000945599269202545
35.5	0	0	10	0.101272583007813	-0.00723457336425781	9.57754516601563	0.509259253740311	0.274884253740311	0.211226850748062	-6890.162109375	-6525.46305338541	-7222.22249348958	18.9438667297363	18.8628482818604	19.53125	18.3680534362793	0.00210224333115090	0.00112971422946956	0.000868082331037059	0.00236751235892411	0.00127753488242438	0.000972226650988280
36	0	0	10	0.101272583007813	-0.00723457336425781	9.57754516601563	0.520833313465118	0.277777791023254	0.20833332836628	-6891.20361328125	-6525.92594401041	-7223.14827473958	18.9641208648682	18.8628482818604	19.53125	18.3680534362793	0.00215223664779847	0.00114160800478557	0.000856190629031980	0.00242361922616857	0.00129097862707381	0.000958898858653685
36.5	0	0	10	0.101272583007813	-0.00723457336425781	9.57754516601563	0.509259223937988	0.289351850748062	0.205439805984497	-6891.20361328125	-6527.77750651041	-7224.53694661458	18.9641208648682	18.8628482818604	19.5515041351318	18.3680534362793	0.00210223180000919	0.00118918506922380	0.000844298945314718	0.00236730910310301	0.00134475451183423	0.000945501265735884
37	0	0	10	0.101272583007813	-0.00723457336425781	9.57754516601563	0.477430552244186	0.303819447755814	0.202546283602715	-6891.20361328125	-6527.77750651041	-7224.53694661458	18.9641208648682	18.8628482818604	19.5515041351318	18.3680534362793	0.00196692002891413	0.00124866341615891	0.000832407280228177	0.00221493542696086	0.00141201382871217	0.000932184200194791
37.5	0	0	10	0.101272583007813	-0.00723457336425781	9.57754516601563	0.457175940275192	0.306712955236435	0.208333343267441	-6890.27766927083	-6527.77750651041	-7224.53694661458	18.9641208648682	18.8628482818604	19.5515041351318	18.3680534362793	0.00188196617708264	0.00126056022918236	0.000856190688921603	0.00211929025070172	0.00142546698533493	0.000958818419209202
38	0	0	10	0.101272583007813	-0.00723457336425781	9.57754516601563	0.455729186534882	0.303819447755814	0.202546283602715	-6887.03694661458	-6527.77750651041	-7224.53694661458	18.9641208648682	18.8628482818604	19.5515041351318	18.3680534362793	0.00187592344401220	0.00124866341615891	0.000832407280228177	0.00211255801636133	0.00141201382871217	0.000932184200194791
38.5	0	0	10	0.101272583007813	-0.00723457336425781	9.57754516601563	0.454282432794571	0.300925940275192	0.199652776122093	-6888.88916015625	-6527.77750651041	-7225.92610677083	18.9641208648682	18.8628482818604	19.5515041351318	18.3680534362793	0.00186988204064194	0.00123676704176927	0.000820515691711776	0.00210571322123099	0.00139856116810537	0.000918853651999633
39	0	0	10	0.101272583007813	-0.00723457336425781	9.57754516601563	0.462962955236435	0.295138895511627	0.193865746259689	-6888.88916015625	-6527.77750651041	-7226.85221354167	18.9641208648682	18.8628482818604	19.5515041351318	18.3680534362793	0.00190617110483345	0.00121297535902973	0.000796732493342238	0.00214657909436806	0.00137165705239106	0.000892211278400230
39.5	0	0	10	0.101272583007813	-0.00723457336425781	9.57754516601563	0.460069447755814	0.292245388031006	0.196759253740311	-6889.35205078125	-6528.24055989583	-7226.85221354167	18.9641208648682	18.8628482818604	19.5515041351318	18.3680534362793	0.00189406258877605	0.00120108011309263	0.000808624055759051	0.00213293298386909	0.00135819903172125	0.000905527901225005
40	0	0	10	0.101272583007813	-0.00723457336425781	9.57754516601563	0.457175940275192	0.280671298503876	0.205439805984497	-6891.20361328125	-6530.09277343749	-7226.85221354167	18.9641208648682	18.8628482818604	19.5515041351318	18.3680534362793	0.00188196589957816	0.00115350186293767	0.000844298945100560	0.00211926915280292	0.00130437135462800	0.000945477996008578
40.5	0	0	10	0.101272583007813	-0.00723457336425781	9.57754516601563	0.454282432794571	0.266203701496124	0.217013880610466	-6891.66650390625	-6530.09277343749	-7228.24088541667	18.9641208648682	18.8628482818604	19.5717582702637	18.3680534362793	0.00186988126052053	0.00109403425783384	0.000891865736338115	0.00210565039781791	0.00123712582766523	0.000998661246086885
41	0	0	10	0.101272583007813	-0.00723457336425781	9.57754516601563	0.462962955236435	0.260416656732559	0.219907402992249	-6893.51806640625	-6530.55566406249	-7229.16666666667	18.9641208648682	18.8831024169922	19.5515041351318	18.3680534362793	0.00190616952698966	0.00107024834787337	0.000903757512011524	0.00214647207244259	0.00121013905007352	0.00101203705596290
41.5	0	0	10	0.101272583007813	-0.00723457336425781	9.57754516601563	0.46875	0.254629611968994	0.22135417163372	-6893.51806640625	-6532.40722656249	-7229.16666666667	18.9641208648682	18.8831024169922	19.5717582702637	18.3680534362793	0.00193042554580046	0.00104646296343187	0.000909703438402931	0.00217378594260410	0.00118322159276505	0.00101862488011382
42	0	0	10	0.101272583007813	-0.00723457336425781	9.57754516601563	0.480324059724808	0.243055552244186	0.222800940275192	-6893.51806640625	-6532.40722656249	-7230.0927734375	18.9641208648682	18.8831024169922	19.5717582702637	18.3680534362793	0.00197911577082550	0.000998893529996265	0.000915649374493598	0.00222861433364560	0.00112943547441832	0.00102527264676279
42.5	0	0	10	0.101272583007813	-0.00723457336425781	9.57754516601563	0.491898119449615	0.240162029862404	0.211226850748062	-6893.51806640625	-6532.40722656249	-7231.48193359375	18.9641208648682	18.8831024169922	19.5717582702637	18.3680534362793	0.00202808953764795	0.000987001343586595	0.000868082327147447	0.00228376201137221	0.00111598913925233	0.000971996428689009
43	0	0	10	0.101272583007813	-0.00723457336425781	9.57754516601563	0.503472208976746	0.248842597007751	0.214120373129845	-6893.51806640625	-6532.40722656249	-7231.48193359375	18.9641208648682	18.8831024169922	19.5717582702637	18.3680534362793	0.00207741269412967	0.00102267813036682	0.000879974050094783	0.00233930312480084	0.00115632840203941	0.000985311654531416
43.5	0	0	10	0.101272583007813	-0.00723457336425781	9.57754516601563	0.541087925434113	0.251736104488373	0.211226858198643	-6895.83333333333	-6532.40722656249	-7232.40771484375	18.9641208648682	18.8831024169922	19.5717582702637	18.3680534362793	0.00224123554007477	0.00103457049829147	0.000868082357654749	0.00252371651390007	0.00116977494244197	0.000971986896883742
44	0	0	10	0.101272583007813	-0.00723457336425781	9.57754516601563	0.53530091047287	0.263310194015503	0.208333343267441	-6895.83333333333	-6532.40722656249	-7233.79638671875	18.984375	18.8831024169922	19.5717582702637	18.3680534362793	0.00221556085302567	0.00108214128412822	0.000856190686736578	0.00249463287036099	0.00122356258993046	0.000958657707957137
44.5	0	0	10	0.101272583007813	-0.00723457336425781	9.57754516601563	0.500578701496124	0.274884253740311	0.202546283602715	-6900.46305338542	-6534.72249348959	-7233.79638671875	18.9641208648682	18.8628482818604	19.5717582702637	18.3680534362793	0.00206503977952801	0.00112971421212953	0.000832407278579599	0.00232519934514811	0.00127741004809280	0.000932027953739554
45	0	0	10	0.101272583007813	-0.00723457336425781	9.57754516601563	0.489004611968994	0.283564805984497	0.205439805984497	-6900.46305338542	-6537.03694661459	-7234.72216796875	18.9742479324341	18.8628482818604	19.5717582702637	18.3969917297363	0.00201580861655689	0.00116539594451747	0.000844298943329415	0.00226968721475470	0.00131772453183206	0.000945333482933367
45.5	0	0	10	0.101272583007813	-0.00723457336425781	9.57754516601563	0.503472208976746	0.303819447755814	0.208333343267441	-6902.77750651042	-6537.03694661459	-7236.11083984375	18.984375	18.8628482818604	19.5717582702637	18.3969917297363	0.00207739592709953	0.00124866336897592	0.000856190686490816	0.00233889263538367	0.00141187581872092	0.000958634120375980
46	0	0	10	0.101272583007813	-0.00723457336425781	9.57754516601563	0.48177082836628	0.321180552244186	0.214120373129845	-6898.14778645833	-6537.03694661459	-7236.11083984375	18.984375	18.8628482818604	19.5717582702637	18.3969917297363	0.00198521260484116	0.00132005233366558	0.000879974049448264	0.00223521515887725	0.00149259601559152	0.000985263168773763
46.5	0	0	10	0.101272583007813	-0.00723457336425781	9.57754516601563	0.460069447755814	0.335648119449615	0.211226858198643	-6898.14778645833	-6537.03694661459	-7236.11083984375	18.984375	18.8628482818604	19.5717582702637	18.3969917297363	0.00189405615074741	0.00137956162660348	0.000868082357203346	0.00213257915529609	0.00155988375204296	0.000971948632520500
47	0	0	10	0.101272583007813	-0.00723457336425781	9.57754516601563	0.462962970137596	0.332754611968994	0.208333343267441	-6898.14778645833	-6537.03694661459	-7236.11083984375	18.984375	18.8628482818604	19.5717582702637	18.3969917297363	0.00190616414438178	0.00136765809446527	0.000856190686490816	0.00214621193742186	0.00154642431245269	0.000958634120375980
47.5	0	0	10	0.101272583007813	-0.00723457336425781	9.57754516601563	0.465856492519379	0.335648119449615	0.202546283602715	-6898.14778645833	-6537.03694661459	-7236.11083984375	18.984375	18.8628482818604	19.5717582702637	18.3969917297363	0.00191828500215737	0.00137956162660348	0.000832407278394175	0.00215985920370081	0.00155988375204296	0.000932005021438086
48	0	0	10	0.101272583007813	-0.00723457336425781	9.57754516601563	0.46875	0.341435194015503	0.205439813435078	-6898.14778645833	-6537.03694661459	-7236.11083984375	18.984375	18.8628482818604	19.5920143127441	18.3969917297363	0.00193041936028426	0.00140337192786715	0.000844298972779022	0.00217352167046246	0.00158680629131645	0.000945254149479242
48.5	0	0	10	0.101272583007813	-0.00723457336425781	9.57754516601563	0.486111104488373	0.326967567205429	0.208333343267441	-6898.14778645833	-6537.03694661459	-7236.11083984375	18.984375	18.8628482818604	19.5818862915039	18.3969917297363	0.00200355447373600	0.00134385357221761	0.000856190685891281	0.00225586686303020	0.00151950830756881	0.000958600952608193
49	0	0	10	0.101272583007813	-0.00723457336425781	9.57754516601563	0.515046298503876	0.329861104488373	0.205439805984497	-6898.14778645833	-6537.03694661459	-7236.57389322917	18.984375	18.8831024169922	19.5717582702637	18.3969917297363	0.00212714934125693	0.00135575533877279	0.000844298943158463	0.00239502632674130	0.00153285943101625	0.000945314873347185
49.5	0	0	10	0.101272583007813	-0.00723457336425781	9.57754516601563	0.509259223937988	0.324074059724808	0.208333343267441	-6900	-6537.03694661459	-7238.42610677083	18.984375	18.8831024169922	19.5717582702637	18.3969917297363	0.00210221329801704	0.00133195247461821	0.000856190686245017	0.00236690358736111	0.00150594716760036	0.000958610524501085
50	0	0	10	0.101272583007813	-0.00723457336425781	9.57754516601563	0.515046298503876	0.300925940275192	0.205439805984497	-6900.46305338542	-6538.88883463541	-7238.42610677083	18.984375	18.8831024169922	19.5717582702637	18.3680534362793	0.00212714694643547	0.00123676693756435	0.000844298942987494	0.00239496489081941	0.00139830009284786	0.000945296258853883
50.5	0	0	10	0.101272583007813	-0.00723457336425781	9.57754516601563	0.480324059724808	0.289351850748062	0.199652776122093	-6900.46305338542	-6539.35180664063	-7238.42610677083	18.984375	18.8831024169922	19.5717582702637	18.3825225830078	0.00197910666492543	0.00118918499739329	0.000820515690059522	0.00222828563190046	0.00134449694415282	0.000918667989088868
51	0	0	10	0.101272583007813	-0.00723457336425781	9.57754516601563	0.477430552244186	0.292245388031006	0.196759253740311	-6900.46305338542	-6539.35180664063	-7238.42610677083	18.984375	18.8831024169922	19.5717582702637	18.3969917297363	0.00196691039195875	0.00120108003534439	0.000808624054386853	0.00221455379000632	0.00135794551793310	0.000905353843896111
51.5	0	0	10	0.101272583007813	-0.00723457336425781	9.57754516601563	0.46875	0.295138895511627	0.202546283602715	-6900.46305338542	-6539.35180664063	-7238.42610677083	19.0046291351318	18.8831024169922	19.5717582702637	18.3969917297363	0.00193041407810166	0.00121297527146175	0.000832407278208722	0.00217331173707612	0.00137139431576087	0.000931982081073272
52	10	0	10	0.101272583007813	-0.00723457336425781	9.57754516601563	0.434027761220932	0.296585649251938	0.208333343267441	-6904.16682942708	-6539.35180664063	-7238.42610677083	19.0046291351318	18.8831024169922	19.5920143127441	18.3969917297363	0.00178556041508629	0.00121892301792885	0.000856190685046556	0.00201015274206286	0.00137811885985379	0.000958544192893942
52.5	10	0	10	0.101272583007813	-0.00723457336425781	9.57754516601563	0.419560194015503	0.298032402992249	0.217013880610466	-6905.0927734375	-6541.20369466145	-7240.74055989583	19.0046291351318	18.8831024169922	19.5717582702637	18.3969917297363	0.00172557335614598	0.00122487084680912	0.000891865734341602	0.00194260130291549	0.00138481643340933	0.000998528547911727
53	10	0	10	0.882522392272949	0.0253175735473633	9.61009559631348	0.445601880550385	0.295138895511627	0.216290503740311	-6903.24055989583	-6534.25911458333	-7240.74055989583	19.0046291351318	18.8831024169922	19.5920143127441	18.3969917297363	0.00183368338168123	0.00121297529085103	0.000888892808819493	0.00206434899415327	0.00137146804010202	0.000995131212875686
53.5	10	0	10	8.49247512817383	-0.00241203308105469	9.58236745595932	0.442708313465118	0.306712955236435	0.215567126870155	-6890.74039713542	-6521.29622395833	-7229.16666666667	19.0046291351318	18.8831024169922	19.5920143127441	18.3969917297363	0.00182164244288751	0.00126056020157533	0.000885919888449527	0.00205106495164707	0.00142546556805042	0.000991925016283746
54	10	0	10	9.64988327026367	-0.00723457336425781	9.57754516601563	0.458622679114342	0.308159708976746	0.21484375	-6857.87027994792	-6495.37027994792	-7203.70361328125	19.0046291351318	18.8831024169922	19.5920143127441	18.3969917297363	0.00188801568370583	0.00126650893436691	0.000882946971555121	0.00212653754637333	0.00143258427340387	0.000988863966579517
54.5	10	0	10	9.64988327026367	-0.00723457336425781	9.57754516601563	0.474537044763565	0.309606462717056	0.214120373129845	-6848.61100260417	-6493.05541992188	-7189.81526692708	19.0046291351318	18.8831024169922	19.5920143127441	18.3969917297363	0.00195474863767222	0.00127245765910658	0.000879974054342256	0.00220191704568607	0.00143934818907047	0.000985679884759084
55	10	0	10	9.64988327026367	-0.00723457336425781	9.57754516601563	0.491898119449615	0.302372679114342	0.208333343267441	-6842.12939453125	-6493.05541992188	-7189.81526692708	19.0046291351318	18.8831024169922	19.5920143127441	18.3969917297363	0.00202810783850112	0.00124271522834394	0.000856190690211895	0.00228470893331537	0.00140570485834713	0.000959039572468603
55.5	10	0	10	9.64988327026367	-0.00723457336425781	9.57754516601563	0.515046298503876	0.295138895511627	0.207368830684572	-6840.27750651042	-6491.66674804688	-7189.81526692708	19.0046291351318	18.8831024169922	19.5920143127441	18.3969917297363	0.00212719755290232	0.00121297545333883	0.000852226772937677	0.00239638269856610	0.00137208462882935	0.000954599494374521
56	10	0	10	9.64988327026367	-0.00723457336425781	9.57754516601563	0.53530091047287	0.286458343267441	0.206404318101704	-6840.27750651042	-6490.74096679688	-7189.81526692708	19.0046291351318	18.8831024169922	19.5920143127441	18.3969917297363	0.00221563044150318	0.00117729051562625	0.000848262857733253	0.00249600628262776	0.00133173180805164	0.000950159418598864
56.5	10	0	10	9.64988327026367	-0.00723457336425781	9.57754516601563	0.549768507480621	0.283564805984497	0.205439805984497	-6840.27750651042	-6490.74096679688	-7189.81526692708	19.0248832702637	18.8831024169922	19.5920143127441	18.3969917297363	0.00228017359047113	0.00116539603375392	0.000844298946436595	0.00256853894346239	0.00131827696437505	0.000945719347200390
57	10	0	10	9.64988327026367	-0.00723457336425781	9.57754516601563	0.523726880550385	0.286458343267441	0.202546283602715	-6840.27750651042	-6490.74096679688	-7189.81526692708	19.0248832702637	18.903356552124	19.5920143127441	18.3969917297363	0.00216484602759193	0.00117729048328845	0.000832407281201689	0.00243862631849920	0.00133163941480238	0.000932399209907141
57.5	10	0	10	9.64988327026367	-0.00723457336425781	9.57754516601563	0.474537044763565	0.274884253740311	0.201581781264395	-6840.27750651042	-6490.74096679688	-7189.81526692708	19.0248832702637	18.8932294845581	19.5920143127441	18.3969917297363	0.00195474730430629	0.00112971426247661	0.000828443417359854	0.00220195716533205	0.00127787001360130	0.000927959191663943
58	10	0	10	9.64988327026367	-0.00723457336425781	9.57754516601563	0.458622679114342	0.271990731358528	0.200617278926075	-6840.74055989583	-6491.20385742188	-7189.81526692708	19.0248832702637	18.8831024169922	19.5920143127441	18.3969917297363	0.00188801747004311	0.00111782074986535	0.000824479555168378	0.00212677782315147	0.00126445440654576	0.000923519175269351
58.5	10	0	10	9.64988327026367	-0.00723457336425781	9.57754516601563	0.442708313465118	0.269097208976746	0.199652776122093	-6842.5927734375	-6493.05541992188	-7191.66682942708	19.0248832702637	18.8932294845581	19.612268447876	18.3969917297363	0.00182165038123239	0.00110592739724353	0.000820515691737002	0.00205197765661095	0.00125093309498274	0.000918997491857814
59	10	0	10	9.64988327026367	-0.00723457336425781	9.57754516601563	0.402199059724808	0.280671298503876	0.199652776122093	-6842.5927734375	-6493.05541992188	-7192.12972005208	19.0451393127441	18.903356552124	19.612268447876	18.3969917297363	0.00165377687956251	0.00115350189574989	0.000820515691704839	0.00186274929043254	0.00130470016848812	0.000918992971549153
59.5	10	0	10	9.64988327026367	-0.00723457336425781	9.57754516601563	0.373263895511627	0.295138895511627	0.199652776122093	-6842.5927734375	-6493.05541992188	-7192.12972005208	19.0451393127441	18.8932294845581	19.612268447876	18.3969917297363	0.00153441098914403	0.00121297542623423	0.000820515691704839	0.00172830024205928	0.00137201692250243	0.000918992971549153
60	10	0	10	9.64988327026367	-0.00723457336425781	9.57754516601563	0.353009253740311	0.298032402992249	0.199652776122093	-6842.5927734375	-6493.05541992188	-7192.12972005208	19.0451393127441	18.8831024169922	19.612268447876	18.3969917297363	0.00145099705875167	0.00122487104925401	0.000820515691704839	0.00163434606869361	0.00138552030707760	0.000918992971549153
60.5	10	0	10	9.64988327026367	-0.00723457336425781	9.57754516601563	0.324074059724808	0.295138895511627	0.199652776122093	-6842.5927734375	-6493.05541992188	-7192.12972005208	19.0451393127441	18.903356552124	19.612268447876	18.3969917297363	0.00133194869036474	0.00121297540444913	0.000820515691704839	0.00150025466465937	0.00137196932262335	0.000918992971549153
61	10	0	10	9.64988327026367	-0.00723457336425781	9.57754516601563	0.309606462717056	0.286458343267441	0.205439805984497	-6843.5185546875	-6493.05541992188	-7192.12972005208	19.0451393127441	18.8966051712632	19.612268447876	18.3969917297363	0.00127245498688465	0.00117729048750672	0.000844298945176987	0.00143322924763874	0.00133163769541365	0.000945630661726733
61.5	10	0	10	9.64988327026367	-0.00723457336425781	9.57754516601563	0.316840261220932	0.274884253740311	0.202546283602715	-6844.9072265625	-6493.05541992188	-7192.12972005208	19.0451393127441	18.8898537941277	19.612268447876	18.3969917297363	0.00130219997647916	0.00112971426170272	0.000832407280108660	0.00146671094321354	0.00127785358832094	0.000932311773705101
62	10	0	10	9.64988327026367	-0.00723457336425781	9.57754516601563	0.324074059724808	0.269097208976746	0.203993044793606	-6844.9072265625	-6493.05541992188	-7192.12972005208	19.0451393127441	18.8831024169922	19.612268447876	18.3969917297363	0.00133194866866435	0.00110592740589555	0.000838353110603250	0.00150021788006075	0.00125097648438597	0.000938971215431556
62.5	10	0	10	9.64988327026367	-0.00723457336425781	9.57754516601563	0.355902761220932	0.260416656732559	0.205439805984497	-6844.9072265625	-6495.37027994792	-7192.12972005208	19.0451393127441	18.8881659507751	19.612268447876	18.3969917297363	0.00146290819077326	0.00107024838313946	0.000844298945176987	0.00164772192526468	0.00121056739262390	0.000945630661726733
63	10	0	10	9.64988327026367	-0.00723457336425781	9.57754516601563	0.367476880550385	0.280671298503876	0.208333343267441	-6844.9072265625	-6493.05541992188	-7192.12972005208	19.0451393127441	18.8932294845581	19.612268447876	18.3969917297363	0.00151056932825376	0.00115350190892632	0.000856190688763195	0.00170140424224465	0.00130474542596394	0.000958949637689866
63.5	10	0	10	9.64988327026367	-0.00723457336425781	9.57754516601563	0.355902791023254	0.298032402992249	0.214120373129845	-6844.9072265625	-6495.37027994792	-7192.12972005208	19.0451393127441	18.8982930183411	19.612268447876	18.3969917297363	0.00146290831346269	0.00122487100346636	0.000879974052436915	0.00164772206345385	0.00138541436094002	0.000985587451295274
64	10	0	10	9.64988327026367	-0.00723457336425781	9.57754516601563	0.344328701496124	0.294174384325743	0.205439805984497	-6844.9072265625	-6495.37027994792	-7193.05582682292	19.0451393127441	18.903356552124	19.612268447876	18.3969917297363	0.00141527140777424	0.00120901023995523	0.000844298945091360	0.00159406703954347	0.00136745102456698	0.000945621355767719
64.5	10	0	10	9.64988327026367	-0.00723457336425781	9.57754516601563	0.338541686534882	0.290316363796592	0.206886574625969	-6844.9072265625	-6495.37027994792	-7194.44498697917	19.0451393127441	18.903356552124	19.612268447876	18.3969917297363	0.00139146031299839	0.00119315008380235	0.000850244814457620	0.00156724781522429	0.00134951239504647	0.000952266718398075
65	10	0	10	9.64988327026367	-0.00723457336425781	9.57754516601563	0.329861104488373	0.286458343267441	0.208333343267441	-6844.9072265625	-6495.37027994792	-7194.44498697917	19.0451393127441	18.903356552124	19.6325225830078	18.3969917297363	0.00135575079501471	0.00117729047017959	0.000856190687316371	0.00152702700294540	0.00133157437915466	0.000958859707064354
65.5	10	0	10	9.64988327026367	-0.00723457336425781	9.57754516601563	0.324074059724808	0.289351865649223	0.210262352600694	-6844.9072265625	-6495.37027994792	-7194.44498697917	19.065393447876	18.903356552124	19.6223955154419	18.3969917297363	0.00133194856219693	0.00118918516048937	0.000864118463700573	0.00150011377652703	0.00134502786855738	0.000967771606987903
66	10	0	10	9.64988327026367	-0.00723457336425781	9.57754516601563	0.329861104488373	0.292245388031006	0.212191362865269	-6844.9072265625	-6495.37027994792	-7194.44498697917	19.0552663803101	18.903356552124	19.612268447876	18.3969917297363	0.00135575073144328	0.00120108014784310	0.000872046253266857	0.00152697400859742	0.00135848169393166	0.000976684138226119
66.5	10	0	10	9.64988327026367	-0.00723457336425781	9.57754516601563	0.341435194015503	0.283564805984497	0.214120373129845	-6849.53694661458	-6497.68513997396	-7194.90787760417	19.0451393127441	18.903356552124	19.6223955154419	18.3969917297363	0.00140336524998451	0.00116539598677580	0.000879974051258665	0.00158057926391644	0.00131808893899562	0.000985524263757300
67	10	0	10	9.64988327026367	-0.00723457336425781	9.57754516601563	0.355902761220932	0.292245388031006	0.228587970137596	-6849.53694661458	-6497.68513997396	-7196.29654947917	19.065393447876	18.903356552124	19.6325225830078	18.3969917297363	0.00146290780789963	0.00120108013983850	0.000939433022793641	0.00164752652903999	0.00135844851461034	0.00105206324141362
67.5	10	0	10	9.64988327026367	-0.00723457336425781	9.57754516601563	0.367476880550385	0.29803241789341	0.225694447755814	-6847.68538411458	-6497.68513997396	-7194.90787760417	19.0552663803101	18.903356552124	19.6325225830078	18.3969917297363	0.00151056904899869	0.00122487104298351	0.000927541150041501	0.00170129492075896	0.00138535655843407	0.00103876096045299
68	10	0	10	9.64988327026367	-0.00723457336425781	9.57754516601563	0.380497694015503	0.303819447755814	0.228587970137596	-6847.22249348958	-6497.68513997396	-7196.75944010417	19.0451393127441	18.903356552124	19.6325225830078	18.3969917297363	0.00156422540288238	0.00124866345324574	0.000939433022669330	0.00176179566950880	0.00141226630684109	0.00105205806623672
68.5	10	0	10	9.64988327026367	-0.00723457336425781	9.57754516601563	0.393518507480621	0.309606462717056	0.222800940275192	-6850.92626953125	-6499.53702799479	-7197.22233072917	19.065393447876	18.903356552124	19.6325225830078	18.3969917297363	0.00161793287120645	0.00127245754882988	0.000915649374281233	0.00182208892697116	0.00143914984818502	0.00102541804289568
69	10	0	10	9.64988327026367	-0.00723457336425781	9.57754516601563	0.390625	0.311053231358528	0.211226850748062	-6851.85221354167	-6500	-7199.07389322917	19.065393447876	18.903356552124	19.6325225830078	18.3969917297363	0.00160599240514289	0.00127840644075998	0.000868082326966604	0.00180862404262876	0.00144587098548504	0.000972129497698580
69.5	10	0	10	9.64988327026367	-0.00723457336425781	9.57754516601563	0.370370388031006	0.3125	0.214120373129845	-6853.70377604167	-6501.85188802083	-7199.53694661458	19.065393447876	18.903356552124	19.6325225830078	18.3969917297363	0.00152248836093341	0.00128435545545719	0.000879974049822928	0.00171455049451511	0.00145257091386622	0.000985441697131645
70	10	0	10	9.64988327026367	-0.00723457336425781	9.57754516601563	0.361689805984497	0.295138895511627	0.211226850748062	-6854.16666666667	-6502.31486002604	-7201.38916015625	19.065393447876	18.903356552124	19.6325225830078	18.3969917297363	0.00148673469962343	0.00121297536911754	0.000868082326684476	0.00167427829766010	0.00137183528754605	0.000972105579028512
70.5	10	0	10	9.64988327026367	-0.00723457336425781	9.57754516601563	0.355902761220932	0.277777791023254	0.199652776122093	-6854.16666666667	-6502.31486002604	-7201.38916015625	19.065393447876	18.903356552124	19.6325225830078	18.3969917297363	0.00146290769716048	0.00114160800643495	0.000820515690277783	0.00164744564679635	0.00129112114528090	0.000918838980682738
71	10	0	10	9.64988327026367	-0.00723457336425781	9.57754516601563	0.353009253740311	0.274884253740311	0.202546291053295	-6854.16666666667	-6504.16674804688	-7201.38916015625	19.065393447876	18.903356552124	19.6325225830078	18.3969917297363	0.00145099655281305	0.00112971422661940	0.000832407309080790	0.00163403197555679	0.00127764471162290	0.000932155585141481
71.5	10	0	10	9.64988327026367	-0.00723457336425781	9.57754516601563	0.355902776122093	0.277777791023254	0.205439805984497	-6854.16666666667	-6502.77783203125	-7203.70361328125	19.065393447876	18.903356552124	19.6325225830078	18.3969917297363	0.00146290775850498	0.00114160800547206	0.000844298943064364	0.00164744571587913	0.00129111483862712	0.000945448951728399
72	10	0	10	9.64988327026367	-0.00723457336425781	9.57754516601563	0.358796298503876	0.269097208976746	0.214120373129845	-6852.77799479167	-6502.31486002604	-7203.70361328125	19.065393447876	18.903356552124	19.6325225830078	18.3969917297363	0.00147482049700107	0.00110592737457253	0.000879974049241264	0.00166088560261436	0.00125076752300874	0.000985398062188411
72.5	10	0	10	9.64988327026367	-0.00723457336425781	9.57754516601563	0.353009253740311	0.260416656732559	0.208333343267441	-6853.24088541667	-6503.70377604167	-7201.85205078125	19.065393447876	18.903356552124	19.6325225830078	18.3969917297363	0.00145099657321426	0.00107024836470509	0.000856190686529936	0.00163404801571440	0.00121039800091011	0.000958784234177526
73	10	0	10	9.64988327026367	-0.00723457336425781	9.57754516601563	0.358796298503876	0.261863425374031	0.209780097007751	-6856.94449869792	-6504.62972005208	-7203.70361328125	19.065393447876	18.903356552124	19.6325225830078	18.3969917297363	0.00147482038894323	0.00107619481719320	0.000862136503822455	0.00166081221158145	0.00121711125623425	0.000965423515546896
73.5	10	0	10	9.64988327026367	-0.00723457336425781	9.57754516601563	0.364583343267441	0.263310194015503	0.211226850748062	-6858.79638671875	-6504.62972005208	-7203.70361328125	19.065393447876	18.903356552124	19.6325225830078	18.3969917297363	0.00149865062424350	0.00108214130405137	0.000868082326402504	0.00168761462151646	0.00122383637326186	0.000972081668765787
74	10	0	10	9.64988327026367	-0.00723457336425781	9.57754516601563	0.370370388031006	0.261863425374031	0.214120373129845	-6858.79638671875	-6504.62972005208	-7205.55517578125	19.065393447876	18.903356552124	19.6325225830078	18.3969917297363	0.00152248817936182	0.00107619481719320	0.000879974048982854	0.00171445784028147	0.00121711125623425	0.000985378671910605
74.5	10	0	10	9.64988327026367	-0.00723457336425781	9.57754516601563	0.381944447755814	0.260416656732559	0.211226850748062	-6858.79638671875	-6504.62972005208	-7206.01806640625	19.065393447876	18.903356552124	19.6527767181396	18.3969917297363	0.00157018903244902	0.00107024836369536	0.000868082324745481	0.00176817326656330	0.00121038617693517	0.000971990516517778
75	10	0	10	9.64988327026367	-0.00723457336425781	9.57754516601563	0.410879611968994	0.251736104488373	0.219907402992249	-6858.79638671875	-6504.62972005208	-7206.01806640625	19.065393447876	18.903356552124	19.6527767181396	18.3969917297363	0.00168965313493853	0.00103457051100046	0.000903757505934046	0.00190270052918623	0.00117003668312653	0.00101193596501024
75.5	10	0	10	9.64988327026367	-0.00723457336425781	9.57754516601563	0.422453701496124	0.245949059724808	0.231481477618217	-6860.18505859375	-6506.01863606771	-7206.01806640625	19.065393447876	18.903356552124	19.6527767181396	18.3969917297363	0.00173755946388113	0.00101078573779918	0.000951324868763683	0.00195661856893930	0.00114312079406003	0.00106519707199076
76	10	0	10	9.64988327026367	-0.00723457336425781	9.57754516601563	0.434027761220932	0.240162029862404	0.237268522381783	-6862.5	-6508.33325195312	-7206.01806640625	19.0856475830078	18.9236106872559	19.6527767181396	18.3969917297363	0.00178555975217169	0.000987001344196626	0.000975108833317056	0.00201048175378334	0.00111611781850976	0.00109182794251085
76.5	10	0	10	9.64988327026367	-0.00723457336425781	9.57754516601563	0.396412044763565	0.235821753740311	0.225694447755814	-6863.42610677083	-6509.25903320312	-7208.33333333333	19.0856475830078	18.9134836196899	19.6527767181396	18.3969917297363	0.00162987508981089	0.000969163220169675	0.000927541144202025	0.00183516793014806	0.00109597346321238	0.00103854091532836
77	10	0	10	9.64988327026367	-0.00723457336425781	9.57754516601563	0.373263895511627	0.231481477618217	0.217013880610466	-6863.42610677083	-6509.25903320312	-7210.18489583333	19.0856475830078	18.903356552124	19.6527767181396	18.3969917297363	0.00153440930962906	0.000951325225654337	0.000891865732008659	0.00172767764496516	0.00107583875865263	0.000998576540421115
77.5	10	0	10	9.64988327026367	-0.00723457336425781	9.57754516601563	0.361689805984497	0.251736104488373	0.205439805984497	-6863.42610677083	-6509.25903320312	-7210.64778645833	19.0856475830078	18.903356552124	19.6527767181396	18.3969917297363	0.00148673412052277	0.00103457050740475	0.000844298941382693	0.00167399747115395	0.00116997954055028	0.000945313782054020
78	10	0	10	9.64988327026367	-0.00723457336425781	9.57754516601563	0.387731492519379	0.274884253740311	0.211226850748062	-6863.42610677083	-6510.64819335937	-7210.64778645833	19.0856475830078	18.903356552124	19.6527767181396	18.4259262084961	0.00159405387795965	0.00112971421448474	0.000868082324182323	0.00179483481528582	0.00127755734190529	0.000971942690894694
78.5	10	0	10	9.64988327026367	-0.00723457336425781	9.57754516601563	0.384837955236435	0.277777776122093	0.205439805984497	-6863.42610677083	-6511.57430013021	-7212.5	19.0856475830078	18.903356552124	19.6527767181396	18.4186925888062	0.00158211960324773	0.00114160792593312	0.000844298941212085	0.00178139734491903	0.00129099494294907	0.000945295172711734
79	10	0	10	9.64988327026367	-0.00723457336425781	9.57754516601563	0.373263895511627	0.280671298503876	0.196759253740311	-6864.35188802083	-6511.57430013021	-7212.96305338542	19.0856475830078	18.903356552124	19.6527767181396	18.4114589691162	0.00153440927400257	0.00115350185302689	0.000808624053206232	0.00172766066807069	0.00130444526979163	0.000905348348518899
79.5	10	0	10	9.64988327026367	-0.00723457336425781	9.57754516601563	0.416666686534882	0.286458343267441	0.190972223877907	-6865.74055989583	-6511.57430013021	-7212.96305338542	19.0856475830078	18.903356552124	19.6527767181396	18.4042253494263	0.00171359365648225	0.00117729042433487	0.000784840878656449	0.00192938408114390	0.00133134673443720	0.000878720328098523
80	10	0	10	9.64988327026367	-0.00723457336425781	9.57754516601563	0.410879611968994	0.303819447755814	0.199652776122093	-6865.74055989583	-6512.50008138021	-7212.96305338542	19.0856475830078	18.903356552124	19.6527767181396	18.3969917297363	0.00168965128391314	0.00124866337774328	0.000820515688693325	0.00190242667947234	0.00141204552386766	0.000918662412708235
80.5	10	0	10	9.64988327026367	-0.00723457336425781	9.57754516601563	0.384837955236435	0.318287044763565	0.196759253740311	-6865.74055989583	-6513.88875325521	-7212.96305338542	19.0856475830078	18.903356552124	19.6730327606201	18.4259262084961	0.00158211948223244	0.00130815276871746	0.000808624052531012	0.00178135355014867	0.00147929716910564	0.000905285720262544
81	10	0	10	9.64988327026367	-0.00723457336425781	9.57754516601563	0.367476880550385	0.315393507480621	0.198206014931202	-6864.81477864583	-6512.96297200521	-7212.96305338542	19.0856475830078	18.903356552124	19.6730327606201	18.4259262084961	0.00151056792317970	0.00129625372134829	0.000814569868609803	0.00170080827812025	0.00146585569747881	0.000911942289993050
81.5	10	0	10	9.64988327026367	-0.00723457336425781	9.57754516601563	0.350115746259689	0.300925940275192	0.199652776122093	-6862.5	-6511.57430013021	-7212.96305338542	19.1059017181396	18.903356552124	19.6730327606201	18.4259262084961	0.00143908618093724	0.00123676701114602	0.000820515687911971	0.00162025157364250	0.00139860622962186	0.000918598863332251
82	10	0	10	9.64988327026367	-0.00723457336425781	9.57754516601563	0.338541686534882	0.289351850748062	0.196759253740311	-6861.11083984375	-6511.57430013021	-7212.96305338542	19.1059017181396	18.903356552124	19.6730327606201	18.4259262084961	0.00139145958467311	0.00118918504853941	0.000808624052531012	0.00156665234864423	0.00134479784961213	0.000905285720262544
82.5	10	0	10	9.64988327026367	-0.00723457336425781	9.57754516601563	0.332754611968994	0.295138895511627	0.199652776122093	-6862.96272786458	-6512.50008138021	-7212.96305338542	19.1059017181396	18.903356552124	19.6730327606201	18.4259262084961	0.00136765235580670	0.00121297533028531	0.000820515687911971	0.00153981745729150	0.00137168785136215	0.000918598863332251
83	10	0	10	9.64988327026367	-0.00723457336425781	9.57754516601563	0.318287044763565	0.298032402992249	0.20182291790843	-6865.74055989583	-6512.96297200521	-7212.96305338542	19.1059017181396	18.903356552124	19.6730327606201	18.3969917297363	0.00130814906683546	0.00122487091749015	0.000829434423334197	0.00147278035318140	0.00138513315989671	0.000928583730583316
83.5	10	0	10	9.64988327026367	-0.00723457336425781	9.57754516601563	0.332754611968994	0.289351850748062	0.203993059694767	-6865.74055989583	-6512.50008138021	-7212.96305338542	19.1059017181396	18.903356552124	19.6527767181396	18.4259262084961	0.00136765232204076	0.00118918504564524	0.000838353168109250	0.00153977212609052	0.00134478471194417	0.000938633538309700
84	10	0	10	9.64988327026367	-0.00723457336425781	9.57754516601563	0.338541686534882	0.269097208976746	0.206163201481104	-6866.20345052083	-6513.88875325521	-7214.35172526042	19.1059017181396	18.903356552124	19.6730327606201	18.4259262084961	0.00139145951109988	0.00110592735705860	0.000847271919947168	0.00156656778419078	0.00125061479641803	0.000948539493816939
84.5	10	0	10	9.64988327026367	-0.00723457336425781	9.57754516601563	0.332754611968994	0.263310194015503	0.208333343267441	-6867.12923177083	-6513.88875325521	-7213.88883463542	19.1059017181396	18.903356552124	19.6730327606201	18.4259262084961	0.00136765230516375	0.00108214129277950	0.000856190682860209	0.00153974946447834	0.00122371682364782	0.000958528960303154
85	10	0	10	9.64988327026367	-0.00723457336425781	9.57754516601563	0.335648119449615	0.251736104488373	0.214120373129845	-6863.88899739583	-6513.88875325521	-7212.96305338542	19.1059017181396	18.9236106872559	19.6730327606201	18.4259262084961	0.00137955535595353	0.00103457049495930	0.000879974044802092	0.00155320361633111	0.00116984125351294	0.000985164780181275
85.5	10	0	10	9.64988327026367	-0.00723457336425781	9.57754516601563	0.353009253740311	0.254629626870155	0.222800940275192	-6865.74055989583	-6513.88875325521	-7214.35172526042	19.1059017181396	18.9236106872559	19.6730327606201	18.4259262084961	0.00145099579832636	0.00104646302094102	0.000915649366041907	0.00163360442513898	0.00118328873492641	0.00102508954413755
86	10	0	10	9.64988327026367	-0.00723457336425781	9.57754516601563	0.361689805984497	0.257523149251938	0.225694447755814	-6866.20345052083	-6514.35180664063	-7215.27750651042	19.1059017181396	18.9236106872559	19.6730327606201	18.4259262084961	0.00148673372414824	0.00105835565295391	0.000927541139902042	0.00167383178406650	0.00119673048988438	0.00103839242809879
86.5	10	0	10	9.64988327026367	-0.00723457336425781	9.57754516601563	0.358796298503876	0.254629611968994	0.228587970137596	-6868.51806640625	-6516.20402018229	-7215.27750651042	19.1059017181396	18.9236106872559	19.6730327606201	18.4259262084961	0.00147481950114190	0.00104646295768369	0.000939433011649541	0.00166037751761409	0.00118325976012243	0.00105170550829255
87	10	0	10	9.64988327026367	-0.00723457336425781	9.57754516601563	0.350115746259689	0.248842597007751	0.231481477618217	-6870.37027994792	-6516.20402018229	-7215.27750651042	19.1059017181396	18.9236106872559	19.6730327606201	18.4259262084961	0.00143908602174986	0.00102267812579932	0.000951324862521042	0.00162011636508825	0.00115636570308639	0.00106501856511540
87.5	10	0	10	9.64988327026367	-0.00723457336425781	9.57754516601563	0.370370388031006	0.257523149251938	0.228587962687016	-6870.37027994792	-6516.20402018229	-7215.27750651042	19.1059017181396	18.9236106872559	19.6730327606201	18.4259262084961	0.00152248695891360	0.00105835565115130	0.000939432981028908	0.00171400875311824	0.00119670710244484	0.00105170547401241
88	10	0	10	9.64988327026367	-0.00723457336425781	9.57754516601563	0.358796298503876	0.271990746259689	0.225694447755814	-6870.37027994792	-6516.20402018229	-7216.20361328125	19.1059017181396	18.9236106872559	19.6730327606201	18.4259262084961	0.00147481945326846	0.00111782073055317	0.000927541139683910	0.00166034489646795	0.00126394563685457	0.00103838220661747
88.5	10	0	10	9.64988327026367	-0.00723457336425781	9.57754516601563	0.360725303180516	0.280671298503876	0.217013880610466	-6870.37027994792	-6516.20402018229	-7217.5927734375	19.1059017181396	18.9236106872559	19.6730327606201	18.4259262084961	0.00148276203814031	0.00115350181608430	0.000891865729030499	0.00166928662165845	0.00130429106178955	0.000998428846052187
89	10	0	10	9.64988327026367	-0.00723457336425781	9.57754516601563	0.362654308788478	0.289351850748062	0.212673611938953	-6870.37027994792	-6516.20402018229	-7217.5927734375	19.1059017181396	18.9236106872559	19.693286895752	18.4259262084961	0.00149070536527194	0.00118918499843772	0.000874028178764165	0.00167822918248158	0.00134463885764978	0.000978392331337584
89.5	10	0	10	9.64988327026367	-0.00723457336425781	9.57754516601563	0.364583313465118	0.298032402992249	0.208333343267441	-6870.37027994792	-6516.20402018229	-7217.5927734375	19.1059017181396	18.9236106872559	19.693286895752	18.4259262084961	0.00149864945938521	0.00122487085598419	0.000856190681274528	0.00168717260676907	0.00138498967841239	0.000958424930768428
90	10	0	10	9.64988327026367	-0.00723457336425781	9.57754516601563	0.353009253740311	0.305748451501131	0.202546283602715	-6870.37027994792	-6516.20402018229	-7217.5927734375	19.1059017181396	18.9236106872559	19.693286895752	18.4259262084961	0.00145099569664754	0.00125659444604123	0.000832407274458541	0.00163352422182022	0.00142086027209704	0.000931801644005813
90.5	10	0	10	9.64988327026367	-0.00723457336425781	9.57754516601563	0.358796283602715	0.313464500010014	0.201099529862404	-6868.05501302083	-6516.20402018229	-7217.5927734375	19.1059017181396	18.9236106872559	19.693286895752	18.4259262084961	0.00147481945175936	0.00128832131885829	0.000826461478828195	0.00166038560383070	0.00145673457767403	0.000925145885084337
91	10	0	10	9.64988327026367	-0.00723457336425781	9.57754516601563	0.364583313465118	0.321180552244186	0.199652776122093	-6868.05501302083	-6516.20402018229	-7215.74055989583	19.1059017181396	18.9236106872559	19.693286895752	18.4259262084961	0.00149864952964130	0.00132005221482746	0.000820515686939798	0.00168721405270025	0.00149261343232176	0.000918508212795592
91.5	10	0	10	9.64988327026367	-0.00723457336425781	9.57754516601563	0.347222238779068	0.326967567205429	0.196759253740311	-6868.05501302083	-6516.20402018229	-7215.27750651042	19.1059017181396	18.9236106872559	19.693286895752	18.4259262084961	0.00142717769700042	0.00134385343011921	0.000808624051718521	0.00160674942236550	0.00151952601445374	0.000905200838770534
92	10	0	10	9.64988327026367	-0.00723457336425781	9.57754516601563	0.357349559664726	0.318287014961243	0.197723761200905	-6868.05501302083	-6516.20402018229	-7215.27750651042	19.1059017181396	18.9236106872559	19.693286895752	18.4259262084961	0.00146886309825916	0.00130815253491186	0.000812587928714765	0.00165367980428944	0.00147915819026174	0.000909638135403200
92.5	15	0	10	9.64988327026367	-0.00723457336425781	9.57754516601563	0.367476880550385	0.309606462717056	0.198688268661499	-6868.05501302083	-6513.88875325521	-7215.27750651042	19.1059017181396	18.9236106872559	19.693286895752	18.4259262084961	0.00151056744326309	0.00127245739037121	0.000816551807113950	0.00170063151351670	0.00143883201371621	0.000914075433606365
93	15	0	10	9.64988327026367	-0.00723457336425781	9.57754516601563	0.364583343267441	0.300925940275192	0.199652776122093	-6868.05501302083	-6513.88875325521	-7215.27750651042	19.1059017181396	18.9236106872559	19.693286895752	18.4259262084961	0.00149864965238045	0.00123676694767192	0.000820515686971769	0.00168721419088280	0.00139847502264678	0.000918512733442375
93.5	15	0	10	9.90306854248047	0.0289344787597656	9.57754516601563	0.361689805984497	0.292245373129845	0.196759253740311	-6863.42578125	-6503.70353190104	-7215.27750651042	19.1059017181396	18.9236106872559	19.693286895752	18.4259262084961	0.00148673380199247	0.00120108001837011	0.000808624051718521	0.00167388110568390	0.00135826794106393	0.000905200838770534
94	15	0	10	14.1336330413818	-0.00602894127368927	9.57754516601563	0.379050940275192	0.283564805984497	0.193865746259689	-6825.00016276042	-6466.20369466145	-7182.40738932292	19.1261577606201	18.9236106872559	19.693286895752	18.4259262084961	0.00155826025525952	0.00116539603813942	0.000796732491551660	0.00175500339703957	0.00131843526648248	0.000892200624936071
94.5	15	0	10	14.6412048339844	-0.00723457336425781	9.57754516601563	0.380979944951832	0.269097208976746	0.196759259328246	-6808.79622395833	-6455.09252929688	-7162.03694661458	19.1261577606201	18.9236106872559	19.693286895752	18.4259262084961	0.00156621324416825	0.00110592742886671	0.000808624077867414	0.00176426306284068	0.00125130386036680	0.000905713102119976
95	15	0	10	14.6412048339844	-0.00723457336425781	9.57754516601563	0.382908950559795	0.264756932854652	0.199652770534158	-6788.88875325521	-6446.75903320312	-7150.92561848958	19.1261577606201	18.9236106872559	19.693286895752	18.4259262084961	0.00157416765358386	0.00108808776316044	0.000820515668462201	0.00177359690215394	0.00123122730558204	0.000919140955285530
95.5	15	0	10	14.6412048339844	-0.00723457336425781	9.57754516601563	0.384837955236435	0.260416656732559	0.202546283602715	-6785.18505859375	-6446.75903320312	-7148.14778645833	19.1261577606201	18.9236106872559	19.693286895752	18.4259262084961	0.00158212251269896	0.00107024841445182	0.000832407280010772	0.00178262940681963	0.00121104116436485	0.000932489440376201
96	15	0	10	14.6412048339844	-0.00723457336425781	9.57754516601563	0.381944447755814	0.248842597007751	0.199652776122093	-6780.5556640625	-6446.75903320312	-7146.75911458333	19.1261577606201	18.9236106872559	19.693286895752	18.4259262084961	0.00157019117929527	0.00102267817390092	0.000820515691716505	0.00176927263736847	0.00115721298884227	0.000919181657300352
96.5	15	0	10	14.6412048339844	-0.00723457336425781	9.57754516601563	0.491898119449615	0.254629611968994	0.196759261190891	-6780.0927734375	-6446.75903320312	-7145.83333333333	19.1261577606201	18.9236106872559	19.693286895752	18.4259262084961	0.00202810390165490	0.00104646301821943	0.000808624086494286	0.00228525440666284	0.00118412676434408	0.000905869008771824
97	15	0	10	14.6412048339844	-0.00723457336425781	9.57754516601563	0.567129611968994	0.251736104488373	0.193865746259689	-6780.0927734375	-6446.75903320312	-7145.83333333333	19.1261577606201	18.9236106872559	19.693286895752	18.4259262084961	0.00235979034841683	0.00103457054716148	0.000796732493441640	0.00265899655738527	0.00117066982126179	0.000892547335832276
97.5	15	0	10	14.6412048339844	-0.00723457336425781	9.57754516601563	0.651041626930237	0.254629611968994	0.193865746259689	-6780.5556640625	-6446.75903320312	-7145.83333333333	19.1261577606201	18.9236106872559	19.693286895752	18.4259262084961	0.00283632827156492	0.00104646301821943	0.000796732493441640	0.00319594076673306	0.00118412676434408	0.000892547335832276
98	15	0	10	14.6412048339844	-0.00723457336425781	9.57754516601563	0.717592597007751	0.251736104488373	0.193865746259689	-6782.4072265625	-6446.75903320312	-7145.83333333333	19.1261577606201	18.9236106872559	19.693286895752	18.4259262084961	0.00450392949363699	0.00103457054716148	0.000796732493441640	0.00507487446023532	0.00117066982126179	0.000892547335832276
98.5	15	0	10	14.6412048339844	-0.00723457336425781	9.57754516601563	0.772569477558136	0.248842597007751	0.193865746259689	-6782.87027994792	-6446.75903320312	-7145.83333333333	19.1261577606201	18.9236106872559	19.7135410308838	18.4259262084961	0.00497919412776657	0.00102267817390092	0.000796732492857049	0.00561035898815672	0.00115721298884227	0.000892485607540427
99	15	0	10	14.6412048339844	-0.00723457336425781	9.57754516601563	0.795717626810074	0.245949074625969	0.193865746259689	-6784.72249348958	-6447.22208658855	-7145.83333333333	19.1261577606201	18.9438667297363	19.7034139633179	18.4259262084961	0.00515517900226137	0.00101078582121710	0.000796732493149261	0.00580853795377643	0.00114367127964017	0.000892516470618955
99.5	15	0	10	14.6412048339844	-0.00723457336425781	9.57754516601563	0.818865776062012	0.243055552244186	0.196759253740311	-6784.72249348958	-6449.07430013021	-7147.22200520833	19.1261577606201	18.9438667297363	19.693286895752	18.4259262084961	0.00532459293501941	0.000998893556867841	0.000808624055790983	0.00599942313116638	0.00113019349934206	0.000905855613790934
100	15	0	10	14.6412048339844	-0.00723457336425781	9.57754516601563	0.859375	0.250771604478359	0.198206014931202	-6784.72249348958	-6448.14819335937	-7148.14778645833	19.146411895752	18.9438667297363	19.7135410308838	18.4548606872559	0.00561116118337744	0.00103060641291918	0.000814569871328476	0.00632187247769155	0.00116608624912388	0.000912444292713153
100.5	15	0	10	14.6412048339844	-0.00723457336425781	9.57754516601563	0.888310134410858	0.258487652987242	0.199652776122093	-6784.72249348958	-6446.75903320312	-7146.29622395833	19.146411895752	18.9438667297363	19.7135410308838	18.4548606872559	0.00581102420555791	0.00106231993072222	0.000820515690964183	0.00654705020792215	0.00120198631617616	0.000919122605528419
101	15	0	10	14.6412048339844	-0.00723457336425781	9.57754516601563	0.908564865589142	0.266203701496124	0.196759253740311	-6784.72249348958	-6447.22208658855	-7145.83333333333	19.146411895752	18.9438667297363	19.7135410308838	18.4548606872559	0.00594933123483716	0.00109403430847266	0.000808624055196383	0.00670287524543168	0.00123786423520916	0.000905806324762549
101.5	15	0	10	14.6412048339844	-0.00723457336425781	9.57754516601563	0.92592591047287	0.254629626870155	0.193865746259689	-6785.64827473958	-6449.07430013021	-7145.83333333333	19.146411895752	18.9438667297363	19.7135410308838	18.4548606872559	0.00606708757822840	0.00104646306746707	0.000796732492857049	0.00683547968677334	0.00118401580230566	0.000892485607540427
102	15	0	10	14.6412048339844	-0.00723457336425781	9.57754516601563	0.94907408952713	0.243055552244186	0.1953125	-6787.03694661458	-6449.07430013021	-7146.75911458333	19.146411895752	18.9438667297363	19.7135410308838	18.4548606872559	0.00622320727662773	0.000998893556867841	0.000802678272536251	0.00701126881227801	0.00113019349934206	0.000899137123529823
102.5	15	0	10	14.6412048339844	-0.00723457336425781	9.57754516601563	0.957754611968994	0.248842597007751	0.196759253740311	-6787.03694661458	-6449.07430013021	-7148.14778645833	19.146411895752	18.9438667297363	19.7135410308838	18.4548606872559	0.00628153628600023	0.00102267816436797	0.000808624055057632	0.00707698418155399	0.00115710448359682	0.000905784058505124
103	15	0	10	14.6412048339844	-0.00723457336425781	9.57754516601563	0.963541626930237	0.257523149251938	0.1953125	-6787.03694661458	-6449.07430013021	-7148.14778645833	19.146411895752	18.9438667297363	19.7135410308838	18.4548606872559	0.00632036543488205	0.00105835570549715	0.000802678272458926	0.00712073037036966	0.00119747167265263	0.000899123862015098
103.5	15	0	10	14.6412048339844	-0.00723457336425781	9.57754516601563	0.962094873189926	0.263310194015503	0.193865746259689	-6787.03694661458	-6449.07430013021	-7148.14778645833	19.146411895752	18.9438667297363	19.7135410308838	18.4548606872559	0.00631066220937533	0.00108214134396296	0.000796732492737404	0.00710979839922525	0.00122438382338874	0.000892463668747964
104	15	0	10	14.6412048339844	-0.00723457336425781	9.57754516601563	0.960648119449615	0.257523149251938	0.196759261190891	-6787.03694661458	-6449.07430013021	-7148.14778645833	19.146411895752	18.9438667297363	19.7135410308838	18.4548606872559	0.00630095630497391	0.00105835570549715	0.000808624085677591	0.00709886340995047	0.00119747167265263	0.000905784092804215
104.5	15	0	10	14.6412048339844	-0.00723457336425781	9.57754516601563	0.957754611968994	0.264274694025517	0.199652776122093	-6787.03694661458	-6449.07430013021	-7148.14778645833	19.1666660308838	18.9438667297363	19.7135410308838	18.4548606872559	0.00628151843568117	0.00108610563825623	0.000820515690835737	0.00707647371974231	0.00122886920584909	0.000919104530546471
105	15	0	10	14.6412048339844	-0.00723457336425781	9.57754516601563	0.954861104488373	0.271026242524385	0.200617278460413	-6787.03694661458	-6449.07430013021	-7148.14778645833	19.1666660308838	18.9438667297363	19.7135410308838	18.4548606872559	0.00626208671819097	0.00111385637284312	0.000824479551349332	0.00705458282830311	0.00126026764626992	0.000923544667642191
105.5	15	0	10	14.6412048339844	-0.00723457336425781	9.57754516601563	0.955825606826693	0.277777791023254	0.201581781264395	-6787.03694661458	-6449.07430013021	-7148.14778645833	19.1666660308838	18.9438667297363	19.7135410308838	18.4548606872559	0.00626856522959931	0.00114160806976753	0.000828443415360953	0.00706188122536962	0.00129166717552310	0.000927984808656241
106	15	0	10	14.6412048339844	-0.00723457336425781	9.57754516601563	0.956790109165013	0.303819447755814	0.202546283602715	-6787.03694661458	-6449.07430013021	-7148.14778645833	19.1666660308838	18.9438667297363	19.7135410308838	18.4548606872559	0.00627504246316739	0.00124866358486535	0.000832407279105060	0.00706917818287925	0.00141279464341032	0.000932424949370633
106.5	15	0	10	14.6412048339844	-0.00723457336425781	9.57754516601563	0.957754611968994	0.315393507480621	0.205439805984497	-6787.03694661458	-6449.07430013021	-7148.14778645833	19.1666660308838	18.9438667297363	19.7135410308838	18.4548606872559	0.00628151843568117	0.00129625402587390	0.000844298944020436	0.00707647371974231	0.00146664062798885	0.000945745454050233
107	15	0	10	14.6412048339844	-0.00723457336425781	9.57754516601563	0.94907408952713	0.324074059724808	0.211226850748062	-6787.03694661458	-6449.53719075521	-7148.14778645833	19.1666660308838	18.9438667297363	19.7135410308838	18.4548606872559	0.00622318802218385	0.00133195299273243	0.000868082327664732	0.00701076132195155	0.00150702470448297	0.000972386523688929
107.5	15	0	10	14.6412048339844	-0.00723457336425781	9.57754516601563	0.940393507480621	0.3125	0.208333343267441	-6787.03694661458	-6451.38875325521	-7148.14778645833	19.1666660308838	18.9438667297363	19.7337951660156	18.4548606872559	0.00616474545891563	0.00128435564242486	0.000856190686233973	0.00694492258131637	0.00145314279807758	0.000958999721901454
108	15	0	10	14.6412048339844	-0.00723457336425781	9.57754516601563	0.931712985038757	0.298032402992249	0.205439813435078	-6787.03694661458	-6451.38875325521	-7148.14778645833	19.1666660308838	18.9438667297363	19.7135410308838	18.4548606872559	0.00610617995869497	0.00122487108054870	0.000844298974640512	0.00687894534548738	0.00138584090767287	0.000945745488349455
108.5	15	0	10	14.6412048339844	-0.00723457336425781	9.57754516601563	0.930266231298447	0.277777791023254	0.202546283602715	-6787.03694661458	-6451.38875325521	-7148.14778645833	19.1666660308838	18.9438667297363	19.7236680984497	18.4548606872559	0.00609640616033843	0.00114160806494310	0.000832407278652594	0.00686793462762986	0.00129163565215263	0.000932392707213268
109	15	0	10	14.6412048339844	-0.00723457336425781	9.57754516601563	0.928819477558136	0.269097208976746	0.20833332836628	-6787.03694661458	-6451.38875325521	-7148.14778645833	19.1666660308838	18.9438667297363	19.7337951660156	18.4548606872559	0.00608662851408549	0.00110592741716203	0.000856190624993732	0.00685691957490680	0.00125126593317361	0.000958999653307653
109.5	15	0	10	14.6412048339844	-0.00723457336425781	9.57754516601563	0.929783979896456	0.266203701496124	0.214120373129845	-6787.03694661458	-6451.38875325521	-7148.14778645833	19.1666660308838	18.9438667297363	19.7337951660156	18.4548606872559	0.00609314737462811	0.00109403430279790	0.000879974049110461	0.00686426342747762	0.00123780985222993	0.000985638925937600
110	15	0	10	14.6412048339844	-0.00723457336425781	9.57754516601563	0.930748482234776	0.264756947755814	0.222800940275192	-6787.03694661458	-6451.38875325521	-7148.14778645833	19.1666660308838	18.9438667297363	19.7337951660156	18.4548606872559	0.00609966451536884	0.00108808780370186	0.000915649372740179	0.00687160534259764	0.00123108187747765	0.00102559804484618
110.5	15	0	10	14.6412048339844	-0.00723457336425781	9.57754516601563	0.931712985038757	0.263310194015503	0.219907402992249	-6791.66666666667	-6451.38875325521	-7149.07389322917	19.1666660308838	18.9438667297363	19.7337951660156	18.4548606872559	0.00610617079884820	0.00108214134113742	0.000903757508073409	0.00687859806160116	0.00122435394405787	0.00101226828051582
111	15	0	10	14.6412048339844	-0.00723457336425781	9.57754516601563	0.92592591047287	0.271990746259689	0.214120373129845	-6791.66666666667	-6451.38875325521	-7150.46305338542	19.1869201660156	18.9438667297363	19.7337951660156	18.4548606872559	0.00606702764628609	0.00111782082052731	0.000879974048787560	0.00683402980312437	0.00126472234109834	0.000985614687951782
111.5	15	0	10	14.6412048339844	-0.00723457336425781	9.57754516601563	0.923032402992249	0.274884253740311	0.202546283602715	-6787.03694661458	-6451.38875325521	-7150.46305338542	19.1869201660156	18.9438667297363	19.7337951660156	18.4548606872559	0.00604745338044334	0.00112971428277782	0.000832407278015152	0.00681231463251618	0.00127817881564686	0.000932337539612786
112	15	0	10	14.6412048339844	-0.00723457336425781	9.57754516601563	0.922067900188267	0.283564805984497	0.196759253740311	-6787.03694661458	-6451.38875325521	-7150.46305338542	19.1869201660156	18.9438667297363	19.7337951660156	18.4548606872559	0.00604092170196186	0.00116539604684881	0.000808624054241994	0.00680495684964544	0.00131854979761613	0.000905699146457936
112.5	15	0	10	14.6412048339844	-0.00723457336425781	9.57754516601563	0.921103397849947	0.289351850748062	0.193865738809109	-6787.03694661458	-6451.38875325521	-7150	19.1869201660156	18.9438667297363	19.7337951660156	18.4548606872559	0.00603438814118398	0.00118918516551401	0.000796732461438056	0.00679759694641186	0.00134546522922951	0.000892384360224798
113	15	0	10	14.6412048339844	-0.00723457336425781	9.57754516601563	0.920138895511627	0.292245388031006	0.190972223877907	-6787.03694661458	-6451.38875325521	-7148.14778645833	19.1869201660156	18.9438667297363	19.7337951660156	18.4548606872559	0.00602785267325856	0.00120108022106149	0.000784840879527733	0.00679023489482124	0.00135892350646253	0.000879082425568816
113.5	15	0	10	14.6412048339844	-0.00723457336425781	9.57754516601563	0.917245388031006	0.300925940275192	0.193865746259689	-6787.03694661458	-6451.38875325521	-7148.14778645833	19.1869201660156	18.9438667297363	19.7337951660156	18.4548606872559	0.00600823460205126	0.00123676718432707	0.000796732492153614	0.00676813559696151	0.00139930037089296	0.000892401950511724
114	15	0	10	14.6412048339844	-0.00723457336425781	9.57754516601563	0.908564865589142	0.298032402992249	0.196759253740311	-6787.03694661458	-6449.07430013021	-7148.14778645833	19.1869201660156	18.9438667297363	19.7337951660156	18.4837951660156	0.00594926997701226	0.00122487109030342	0.000808624054380617	0.00670171332750624	0.00138587473537594	0.000905721419003996
114.5	15	0	10	14.6412048339844	-0.00723457336425781	9.57754516601563	0.910011619329453	0.292245373129845	0.198206014931202	-6788.42586263021	-6450.46297200521	-7148.14778645833	19.1869201660156	18.9438667297363	19.7337951660156	18.4837951660156	0.00595910603491610	0.00120108016301010	0.000814569870600000	0.00671269476851442	0.00135893670471744	0.000912381192571431
115	15	0	10	14.6412048339844	-0.00723457336425781	9.57754516601563	0.911458373069763	0.286458343267441	0.199652776122093	-6790.74072265625	-6451.38875325521	-7148.14778645833	19.1869201660156	18.9438667297363	19.7337951660156	18.4837951660156	0.00596893507164458	0.00117729053012090	0.000820515690052305	0.00672360210116270	0.00133200742736661	0.000919040969759989
115.5	15	0	10	14.6412048339844	-0.00723457336425781	9.57754516601563	0.920138895511627	0.280671298503876	0.201581786386669	-6789.46754964193	-6451.38875325521	-7150.46305338542	19.1869201660156	18.9641208648682	19.7337951660156	18.4837951660156	0.00602784732529797	0.00115350191290475	0.000828443435373110	0.00679005424520778	0.00130500207271018	0.000927897838766938
116	15	0	10	14.6412048339844	-0.00723457336425781	9.57754516601563	0.919174393173307	0.269097223877907	0.203510796651244	-6789.35180664062	-6451.38875325521	-7150.46305338542	19.1869201660156	18.9438667297363	19.7337951660156	18.4837951660156	0.00602131013761480	0.00110592747841033	0.000836371187432863	0.00678269875220154	0.00125126600247103	0.000936777315250703
116.5	15	0	10	14.6412048339844	-0.00723457336425781	9.57754516601563	0.918209890834987	0.257523149251938	0.205439805984497	-6789.35180664062	-6451.38875325521	-7150.46305338542	19.1869201660156	18.9539937973022	19.7337951660156	18.4837951660156	0.00601477074333426	0.00105835569765808	0.000844298942764423	0.00677533245808729	0.00119740092973125	0.000945656795399055
117	15	0	10	14.6412048339844	-0.00723457336425781	9.57754516601563	0.917245388031006	0.260416656732559	0.203510795719922	-6789.35180664062	-6451.38875325521	-7150.46305338542	19.1869201660156	18.9641208648682	19.7337951660156	18.4837951660156	0.00600822937140128	0.00107024838443281	0.000836371183605359	0.00676796393624844	0.00121081408220852	0.000936777310963709
117.5	15	0	10	14.6412048339844	-0.00723457336425781	9.57754516601563	0.914351880550385	0.251736104488373	0.201581786386669	-6789.35180664062	-6451.38875325521	-7150.46305338542	19.1869201660156	18.9590573310852	19.7540493011475	18.4837951660156	0.00598859318439034	0.00103457052799448	0.000828443434511788	0.00674584477312727	0.00117047060932359	0.000927833674236569
118	15	0	10	14.6412048339844	-0.00723457336425781	9.57754516601563	0.911458373069763	0.243055552244186	0.199652776122093	-6789.35180664062	-6451.38875325521	-7150.46305338542	19.1869201660156	18.9539937973022	19.7540493011475	18.4837951660156	0.00596893838358745	0.000998893552471086	0.000820515689109535	0.00672370464251886	0.00113012673440328	0.000918954819219365
118.5	15	0	10	14.6412048339844	-0.00723457336425781	9.57754516601563	0.908564865589142	0.240162029862404	0.202546283602715	-6789.35180664062	-6451.38875325521	-7150.46305338542	19.1869201660156	18.9489302635193	19.7540493011475	18.4837951660156	0.00594926430716157	0.000987001364911724	0.000832407277111720	0.00670154279890430	0.00111669152604832	0.000932273068032667
119	15	0	10	14.6412048339844	-0.00723457336425781	9.57754516601563	0.906635840423405	0.238715276122093	0.200617273338139	-6789.35180664062	-6451.38875325521	-7150.46305338542	19.1869201660156	18.9438667297363	19.7540493011475	18.4837951660156	0.00593613707080516	0.000981055327798523	0.000824479528486649	0.00668675563670546	0.00110998343217032	0.000923394209405997
119.5	15	0	10	14.6412048339844	-0.00723457336425781	9.57754516601563	0.904706816188991	0.237268522381783	0.198688264004886	-6789.35180664062	-6451.38875325521	-7150.46305338542	19.1869201660156	18.9438667297363	19.7540493011475	18.4837951660156	0.00592300075629582	0.000975109305251149	0.000816551790013168	0.00667195824843036	0.00110325599659367	0.000914515362148825
120	15	0	10	14.6412048339844	-0.00723457336425781	9.57754516601563	0.902777791023254	0.245949059724808	0.196759253740311	-6789.81477864583	-6451.38875325521	-7152.31461588542	19.2071743011475	18.9438667297363	19.7540493011475	18.4837951660156	0.00590982452365436	0.00101078575740205	0.000808624053455187	0.00665662208940949	0.00114362096856214	0.000905618706618897
120.5	15	0	10	14.6412048339844	-0.00723457336425781	9.57754516601563	0.899884223937988	0.260416656732559	0.196035876870155	-6791.66666666667	-6451.38875325521	-7152.77750651042	19.2071743011475	18.9438667297363	19.7540493011475	18.4837951660156	0.00589008217648303	0.00107024839690119	0.000805651161816732	0.00663425499385419	0.00121089805559991	0.000902284779666046
121	15	0	10	14.6412048339844	-0.00723457336425781	9.57754516601563	0.904224544763565	0.264756932854652	0.1953125	-6791.66666666667	-6452.77791341145	-7152.77750651042	19.2071743011475	18.9438667297363	19.7540493011475	18.4837951660156	0.00591968020217919	0.00108808774066359	0.000802678270944777	0.00666759253378988	0.00123106377563490	0.000898955306176150
121.5	15	0	10	14.6412048339844	-0.00723457336425781	9.57754516601563	0.908564865589142	0.269097208976746	0.194589123129845	-6792.59261067708	-6453.70402018229	-7152.77750651042	19.2071743011475	18.9438667297363	19.7540493011475	18.4837951660156	0.00594922850489332	0.00110592741364966	0.000799705380790110	0.00670080841685908	0.00125123538563571	0.000895625833489577
122	15	0	10	14.6412048339844	-0.00723457336425781	9.57754516601563	0.914351880550385	0.274884253740311	0.193865746259689	-6793.98152669271	-6453.70402018229	-7152.77750651042	19.2071743011475	18.9641208648682	19.7540493011475	18.4837951660156	0.00598855603132601	0.00112971425702480	0.000796732491331749	0.00674500515286499	0.00127805896387485	0.000892296361582828
122.5	15	0	10	14.6412048339844	-0.00723457336425781	9.57754516601563	0.913628503680229	0.277777776122093	0.195794755592942	-6793.05558268229	-6453.70402018229	-7152.77750651042	19.2071743011475	18.9641208648682	19.7540493011475	18.4837951660156	0.00598364601872147	0.00114160797509519	0.000804660215973368	0.00673954095971646	0.00129151446636068	0.000901174975082728
123	15	0	10	14.6412048339844	-0.00723457336425781	9.57754516601563	0.912905126810074	0.280671298503876	0.197723765857518	-6791.66666666667	-6453.70402018229	-7152.77750651042	19.2071743011475	18.9641208648682	19.7540493011475	18.4837951660156	0.00597873595038594	0.00115350190755836	0.000812587949646883	0.00673410958409873	0.00130497021139156	0.000910053598697852
123.5	15	0	10	14.6412048339844	-0.00723457336425781	9.57754516601563	0.912181749939919	0.277777791023254	0.199652776122093	-6791.66666666667	-6453.70402018229	-7152.77750651042	19.2071743011475	18.9641208648682	19.7540493011475	18.4837951660156	0.00597382144628331	0.00114160803634641	0.000820515688949384	0.00672857416499791	0.00129151453565489	0.000918932228617130
124	15	0	10	14.6412048339844	-0.00723457336425781	9.57754516601563	0.911458373069763	0.274884253740311	0.203993059694767	-6791.66666666667	-6453.70402018229	-7152.77750651042	19.2071743011475	18.9641208648682	19.7540493011475	18.4837951660156	0.00596890574635386	0.00112971425702480	0.000838353168426749	0.00672303739898546	0.00127805896387485	0.000938909219904201
124.5	15	0	10	14.6412048339844	-0.00723457336425781	9.57754516601563	0.911458373069763	0.277777770534158	0.208333343267441	-6791.66666666667	-6453.70402018229	-7152.77750651042	19.2071743011475	18.9641208648682	19.7540493011475	18.4837951660156	0.00596890574635386	0.00114160795212599	0.000856190684545937	0.00672303739898546	0.00129151444037535	0.000958886252228090
125	15	0	10	14.6412048339844	-0.00723457336425781	9.57754516601563	0.911458373069763	0.28067128919065	0.217013880610466	-6791.66666666667	-6453.70402018229	-7152.77750651042	19.2071743011475	18.9641208648682	19.7540493011475	18.4837951660156	0.00596890574635386	0.00115350186927563	0.000891865732155449	0.00672303739898546	0.00130497016808186	0.000998840334090689
125.5	15	0	10	14.6412048339844	-0.00723457336425781	9.57754516601563	0.911458373069763	0.283564805984497	0.214120373129845	-6791.66666666667	-6453.24096679688	-7152.77750651042	19.2071743011475	18.9641208648682	19.7540493011475	18.4837951660156	0.00596890574635386	0.00116539601288646	0.000879974046890344	0.00672303739898546	0.00131843258873442	0.000985522303747274
126	15	0	10	14.6412048339844	-0.00723457336425781	9.57754516601563	0.911458373069763	0.286458343267441	0.217013880610466	-6791.66666666667	-6451.38875325521	-7152.77750651042	19.2071743011475	18.9641208648682	19.7743053436279	18.4837951660156	0.00596890574635386	0.00117729049777412	0.000891865730356664	0.00672303739898546	0.00133191503420081	0.000998771261152951
126.5	15	0	10	14.6412048339844	-0.00723457336425781	9.57754516601563	0.899884223937988	0.292245373129845	0.211226850748062	-6791.66666666667	-6452.31486002604	-7152.77750651042	19.2071743011475	18.9641208648682	19.7743053436279	18.4837951660156	0.00589008217648303	0.00120108011708776	0.000868082322977889	0.00663425499385419	0.00135881589832030	0.000972137001113926
127	15	0	10	14.6412048339844	-0.00723457336425781	9.57754516601563	0.902777791023254	0.298032402992249	0.205439805984497	-6791.66666666667	-6453.70402018229	-7152.77750651042	19.2071743011475	18.9641208648682	19.7743053436279	18.4837951660156	0.00590981972721510	0.00122487102272787	0.000844298940470397	0.00665648625321311	0.00138571092685922	0.000945502768927438
127.5	15	0	10	14.6412048339844	-0.00723457336425781	9.57754516601563	0.899884223937988	0.295138895511627	0.203993044793606	-6791.66666666667	-6453.70402018229	-7152.77750651042	19.2071743011475	18.9641208648682	19.7743053436279	18.4837951660156	0.00589008217648303	0.00121297542397253	0.000838353106217806	0.00663425499385419	0.00137225329673250	0.000938844223618503
128	15	0	10	14.6412048339844	-0.00723457336425781	9.57754516601563	0.896990716457367	0.289351850748062	0.202546283602715	-6793.98152669271	-6453.70402018229	-7152.77750651042	19.2071743011475	18.9641208648682	19.7743053436279	18.4837951660156	0.00587031644825912	0.00118918512249524	0.000832407276024504	0.00661183004472757	0.00134533905017213	0.000932185682855433
128.5	15	0	10	14.6412048339844	-0.00723457336425781	9.57754516601563	0.894097208976746	0.283564805984497	0.205439805984497	-6793.98152669271	-6456.01847330729	-7152.77750651042	19.2071743011475	18.9641208648682	19.7743053436279	18.4837951660156	0.00585053381318883	0.00116539600578096	0.000844298940470397	0.00658954855069323	0.00131839397152128	0.000945502768927438
129	15	0	10	14.6412048339844	-0.00723457336425781	9.57754516601563	0.885416626930237	0.274884253740311	0.202546283602715	-6793.98152669271	-6456.01847330729	-7153.70361328125	19.2071743011475	18.9641208648682	19.7743053436279	18.4837951660156	0.00579103835651303	0.00112971425268651	0.000832407275950595	0.00652253787904698	0.00127802777158608	0.000932176513054751
129.5	15	0	10	14.6412048339844	-0.00723457336425781	9.57754516601563	0.888310134410858	0.263310194015503	0.205439805984497	-6793.98152669271	-6456.01847330729	-7155.0927734375	19.2274303436279	18.9641208648682	19.7743053436279	18.4837951660156	0.00581086163492045	0.00108214132156777	0.000844298940257474	0.00654441171905368	0.00122420927102196	0.000945479516900657
130	15	0	10	14.6412048339844	-0.00723457336425781	9.57754516601563	0.896990776062012	0.257523149251938	0.206404318101704	-6793.98152669271	-6456.01847330729	-7155.0927734375	19.2274303436279	18.9641208648682	19.7743053436279	18.4837951660156	0.00587028573090225	0.00105835568756522	0.000848262851257819	0.00661133737906258	0.00119730096146692	0.000949918462017064
130.5	15	0	10	14.6412048339844	-0.00723457336425781	9.57754516601563	0.902777791023254	0.269097208976746	0.207368830684572	-6793.98152669271	-6456.01847330729	-7155.0927734375	19.2274303436279	18.9641208648682	19.7743053436279	18.4837951660156	0.00590978427114027	0.00110592739283915	0.000852226766153203	0.00665582212605188	0.00125111807525229	0.000954357411495291
131	15	0	10	14.6412048339844	-0.00723457336425781	9.57754516601563	0.896990776062012	0.292245388031006	0.208333343267441	-6793.98152669271	-6456.01847330729	-7155.0927734375	19.2274303436279	18.9641208648682	19.7743053436279	18.5127296447754	0.00587028573090225	0.00120108016553483	0.000856190683105169	0.00661133737906258	0.00135876289407201	0.000958796363276559
131.5	15	0	10	14.6412048339844	-0.00723457336425781	9.57754516601563	0.891203761100769	0.280671298503876	0.211226850748062	-6793.98152669271	-6456.01847330729	-7155.0927734375	19.2274303436279	18.9641208648682	19.7743053436279	18.5127296447754	0.00583069475936923	0.00115350190221490	0.000868082322696783	0.00656674853245981	0.00130493836127346	0.000972113094022196
132	15	0	10	14.6412048339844	-0.00723457336425781	9.57754516601563	0.896990776062012	0.266203701496124	0.212673611938953	-6793.98152669271	-6456.01847330729	-7155.0927734375	19.2274303436279	18.9641208648682	19.7743053436279	18.5127296447754	0.00587028573090225	0.00109403428096782	0.000874028181014012	0.00661133737906258	0.00123766358689296	0.000978771502532835
132.5	20	0	10	14.6412048339844	-0.00723457336425781	9.57754516601563	0.902777791023254	0.286458343267441	0.214120373129845	-6793.98152669271	-6456.01847330729	-7155.0927734375	19.2274303436279	18.9641208648682	19.7743053436279	18.5127296447754	0.00590978427114027	0.00117729048466319	0.000879974044995434	0.00665582212605188	0.00133185000635830	0.000985429917386462
133	20	0	10	14.6412048339844	-0.00723457336425781	9.57754516601563	0.904706815257669	0.295138895511627	0.208333343267441	-6793.98152669271	-6456.01847330729	-7155.0927734375	19.2274303436279	18.9641208648682	19.7743053436279	18.5127296447754	0.00592293116592751	0.00121297541513797	0.000856190683105169	0.00667062865522437	0.00137221980081335	0.000958796363276559
133.5	20	0	10	16.9921859741211	0.0217006683349609	9.60647888183594	0.906635840423405	0.289351850748062	0.206886574625969	-6773.61108398438	-6415.27791341145	-7143.51871744792	19.2274303436279	18.9641208648682	19.7743053436279	18.5127296447754	0.00593611963350059	0.00118918524301907	0.000850244810552317	0.00668692303756930	0.00134588423835249	0.000952254993459955
134	20	0	10	19.3115205764771	-0.00723457336425781	9.57754516601563	0.908564865589142	0.283564805984497	0.205439805984497	-6731.48168945312	-6384.72233072916	-7092.1298828125	19.2274303436279	18.9641208648682	19.7743053436279	18.5127296447754	0.00594935019837798	0.00116539618870102	0.000844298946062786	0.00670481394315675	0.00131938524207219	0.000946111847821275
134.5	20	0	10	19.3395530700684	-0.00723457336425781	9.57754516601563	0.917245388031006	0.271990746259689	0.202546283602715	-6701.85172526042	-6370.37027994792	-7071.75944010417	19.2274303436279	18.9641208648682	19.7743053436279	18.5127296447754	0.00600837518535725	0.00111782093838482	0.000832407282512903	0.00677345565127081	0.00126571501806177	0.000932987879290255
135	20	0	10	19.3431701660156	-0.00723457336425781	9.57754516601563	0.931712985038757	0.274884253740311	0.201099526137114	-6689.35180664062	-6366.20385742188	-7068.98160807292	19.2274303436279	18.9641208648682	19.7743053436279	18.5127296447754	0.00610630524707898	0.00112971442166089	0.000826461471223192	0.00688476531505471	0.00127923821972317	0.000926350937589106
135.5	20	0	10	19.3431701660156	-0.00723457336425781	9.57754516601563	0.943287014961243	0.277777791023254	0.199652768671513	-6681.9443359375	-6365.74096679688	-7057.87027994792	19.2274303436279	18.9641208648682	19.7743053436279	18.5127296447754	0.00618436538366396	0.00114160822013250	0.000820515664134024	0.00697332284771699	0.00129271252973093	0.000919794941867382
136	20	0	10	19.3431701660156	-0.00723457336425781	9.57754516601563	0.94907408952713	0.274884253740311	0.198206011205912	-6680.55541992188	-6365.74096679688	-7058.33317057292	19.2274303436279	18.984375	19.7945594787598	18.5127296447754	0.00622331018629443	0.00112971440097289	0.000814569858899701	0.00701733895930455	0.00127915574174783	0.000913062098439705
136.5	20	0	10	19.3431701660156	-0.00723457336425781	9.57754516601563	0.957754611968994	0.271990746259689	0.196759253740311	-6680.55541992188	-6365.74096679688	-7060.18473307292	19.2476844787598	18.984375	19.7945594787598	18.5127296447754	0.00628161395338121	0.00111782092685143	0.000808624057623962	0.00708259103347590	0.00126568897023576	0.000906379563413603
137	20	0	10	19.3431701660156	-0.00723457336425781	9.57754516601563	0.954861104488373	0.280671298503876	0.1953125	-6680.55541992188	-6365.74096679688	-7060.18473307292	19.2476844787598	18.984375	19.7945594787598	18.5127296447754	0.00626218466706740	0.00115350208485908	0.000802678274842677	0.00706068429262009	0.00130609011772790	0.000899714988014637
137.5	20	0	10	19.306999206543	-0.00723457336425781	9.57754516601563	0.955825607292354	0.276331022381783	0.193865746259689	-6678.70385742188	-6363.88875325521	-7060.18473307292	19.2476844787598	18.984375	19.7945594787598	18.5127296447754	0.00626866530074248	0.00113566127638426	0.000796732494950351	0.00706812959077801	0.00128591437248087	0.000893050415853879
138	20	0	10	19.306999206543	-0.00723457336425781	9.57754516601563	0.956790109630674	0.271990746259689	0.199652776122093	-6678.24096679688	-6363.42569986979	-7060.18473307292	19.2476844787598	18.984375	19.7945594787598	18.5127296447754	0.00627514242758503	0.00111782093078095	0.000820515693805453	0.00707546738098250	0.00126571984244403	0.000919708793367661
138.5	20	0	10	19.306999206543	-0.00723457336425781	9.57754516601563	0.957754611968994	0.263310194015503	0.196759253740311	-6678.24096679688	-6363.42569986979	-7060.18473307292	19.2476844787598	18.984375	19.7945594787598	18.5127296447754	0.00628161756412225	0.00108214142084553	0.000808624057623962	0.00708276834950795	0.00122531957577307	0.000906379563413603
139	20	0	10	19.306999206543	-0.00723457336425781	9.57754516601563	0.960648119449615	0.254629611968994	0.199652776122093	-6678.24096679688	-6363.42569986979	-7060.18473307292	19.2476844787598	18.984375	19.7945594787598	18.5127296447754	0.00630103557381258	0.00104646306120421	0.000820515693805453	0.00710466291138492	0.00118492061159164	0.000919708793367661
139.5	20	0	10	19.3287017822266	-0.00723457336425781	9.57754516601563	0.963541626930237	0.257523149251938	0.193865746259689	-6678.24096679688	-6363.42569986979	-7060.18473307292	19.2476844787598	18.984375	19.7945594787598	18.5127296447754	0.00632044275185984	0.00105835576705736	0.000796732494950351	0.00712654526016264	0.00119838684161487	0.000893050415853879
140	20	0	10	19.3431701660156	-0.00723457336425781	9.57754516601563	0.951967597007751	0.254629611968994	0.196759253740311	-6678.24096679688	-6363.42569986979	-7060.18473307292	19.2679405212402	18.984375	19.7945594787598	18.5127296447754	0.00624272895217511	0.00104646306120421	0.000808624057623962	0.00703843233354486	0.00118492061159164	0.000906379563413603
140.5	20	0	10	19.3431701660156	-0.00723457336425781	9.57754516601563	0.943287014961243	0.257523149251938	0.197482634335756	-6678.24096679688	-6363.42569986979	-7060.18473307292	19.2679405212402	18.984375	19.8148155212402	18.5127296447754	0.00618433165147005	0.00105835576705736	0.000811596964757425	0.00697259166472470	0.00119838684161487	0.000909648969867188
141	20	0	10	19.3431701660156	-0.00723457336425781	9.57754516601563	0.9375	0.260416656732559	0.198206014931202	-6679.62963867188	-6363.42569986979	-7060.18473307292	19.2679405212402	18.984375	19.8148155212402	18.5127296447754	0.00614533259245174	0.00107024846826962	0.000814569873358552	0.00692852006880862	0.00121185306638318	0.000912981046456869
141.5	20	0	10	19.3431701660156	-0.00723457336425781	9.57754516601563	0.934606492519379	0.266203701496124	0.198929395526648	-6681.9443359375	-6363.42569986979	-7060.18473307292	19.2679405212402	18.984375	19.8148155212402	18.5127296447754	0.00612580896780260	0.00109403439171281	0.000817542782771067	0.00690633931605939	0.00123878610587445	0.000916313123955964
142	20	0	10	19.3431701660156	-0.00723457336425781	9.57754516601563	0.9375	0.258969902992249	0.199652776122093	-6684.25919596354	-6364.81486002604	-7060.18473307292	19.2679405212402	18.984375	19.8148155212402	18.5127296447754	0.00614532394949103	0.00106430210082025	0.000820515693018959	0.00692817132826303	0.00120510230100050	0.000919645202391362
142.5	20	0	10	19.3431701660156	-0.00723457336425781	9.57754516601563	0.943287014961243	0.251736104488373	0.205439805984497	-6685.18513997396	-6365.74096679688	-7062.5	19.2679405212402	18.984375	19.8148155212402	18.5127296447754	0.00618431933764688	0.00103457058369134	0.000844298946711602	0.00697206607256263	0.00117142607125528	0.000946278549592839
143	20	0	10	19.3431701660156	-0.00723457336425781	9.57754516601563	0.951967597007751	0.245949059724808	0.219907402992249	-6683.79622395833	-6365.74096679688	-7062.5	19.2679405212402	18.984375	19.8148155212402	18.5127296447754	0.00624271982599763	0.00101078579626012	0.000903757515615993	0.00703800881736083	0.00114449497488022	0.00101291888896890
143.5	20	0	10	19.3431701660156	-0.00723457336425781	9.57754516601563	0.954861104488373	0.257523149251938	0.228587970137596	-6682.87027994792	-6365.74096679688	-7062.5	19.2679405212402	18.984375	19.8148155212402	18.5416641235352	0.00626216274782734	0.00105835576478268	0.000939433031413763	0.00705999775373946	0.00119835761336477	0.00105290351227866
144	20	0	10	19.3431701660156	-0.00723457336425781	9.57754516601563	0.946180522441864	0.254629611968994	0.225694447755814	-6682.87027994792	-6365.74096679688	-7062.5	19.2679405212402	18.984375	19.8148155212402	18.5416641235352	0.00620380189788101	0.00104646305917260	0.000927541157302180	0.00699420140092664	0.00118489171202462	0.00103957526470702
144.5	20	0	10	19.3431701660156	-0.00723457336425781	9.57754516601563	0.94907408952713	0.280671298503876	0.22135416418314	-6682.87027994792	-6367.12963867188	-7062.5	19.2679405212402	18.984375	19.8148155212402	18.5416641235352	0.00622326799636481	0.00115350208163250	0.000909703413833003	0.00701614759062242	0.00130607100895243	0.00101958296922476
145	20	0	10	19.3431701660156	-0.00723457336425781	9.57754516601563	0.944733798503876	0.283564805984497	0.217013880610466	-6682.87027994792	-6368.05541992188	-7062.5	19.2679405212402	18.984375	19.8148155212402	18.5416641235352	0.00619406449218521	0.00116539620220004	0.000891865741153645	0.00698322339458794	0.00131952544734450	0.000999590753082738
145.5	20	0	10	19.3431701660156	-0.00723457336425781	9.57754516601563	0.940393507480621	0.289351850748062	0.202546283602715	-6684.72216796875	-6368.05541992188	-7062.5	19.2679405212402	18.984375	19.8148155212402	18.5416641235352	0.00616482843614787	0.00118918535565849	0.000832407281440327	0.00695012646581430	0.00134646083060724	0.000932950536086517
146	20	0	10	19.3431701660156	-0.00723457336425781	9.57754516601563	0.931712985038757	0.277777791023254	0.199652776122093	-6687.5	-6368.05541992188	-7064.35221354167	19.2679405212402	18.984375	19.8148155212402	18.5416641235352	0.00610626417349381	0.00114160819134145	0.000820515692729329	0.00688389996468613	0.00129259135779593	0.000919604533444811
146.5	20	0	10	19.3431701660156	-0.00723457336425781	9.57754516601563	0.934606492519379	0.280671298503876	0.193865746259689	-6687.5	-6368.05541992188	-7064.81526692708	19.2679405212402	18.984375	19.8148155212402	18.5416641235352	0.00612579832062395	0.00115350207948166	0.000796732494124478	0.00690592179520618	0.00130605826976908	0.000892944790463302
147	20	0	10	19.3431701660156	-0.00723457336425781	9.57754516601563	0.9375	0.283564820885658	0.190972223877907	-6687.5	-6368.05541992188	-7064.81526692708	19.2679405212402	18.984375	19.8148155212402	18.5416641235352	0.00614531789659596	0.00116539626345375	0.000784840881223427	0.00692792719892383	0.00131952551669931	0.000879617163099655
147.5	20	0	10	19.3431701660156	-0.00723457336425781	9.57754516601563	0.943287014961243	0.286458343267441	0.193865746259689	-6686.57405598958	-6368.05541992188	-7064.81526692708	19.2679405212402	18.984375	19.8148155212402	18.5416641235352	0.00618431687361536	0.00117729070207811	0.000796732494124478	0.00697196094694969	0.00133299305196079	0.000892944790463302
148	20	0	10	19.3431701660156	-0.00723457336425781	9.57754516601563	0.94907408952713	0.292245388031006	0.196759253740311	-6687.96297200521	-6368.05541992188	-7064.81526692708	19.2881946563721	18.984375	19.8148155212402	18.5416641235352	0.00622324022332034	0.00120108043110751	0.000808624056666206	0.00701525273539567	0.00135992908691650	0.000906272361386304
148.5	20	0	10	19.3431701660156	-0.00723457336425781	9.57754516601563	0.954861104488373	0.286458343267441	0.193865746259689	-6692.12972005208	-6368.98136393229	-7066.20393880208	19.2780675888062	18.984375	19.8148155212402	18.5416641235352	0.00626213878286550	0.00117729069943988	0.000796732494052582	0.00705903536155871	0.00133298004727083	0.000892931631738000
149	20	0	10	19.3431701660156	-0.00723457336425781	9.57754516601563	0.951967597007751	0.286458343267441	0.190972223877907	-6691.20377604167	-6370.37027994792	-7067.12972005208	19.2679405212402	18.984375	19.8148155212402	18.5416641235352	0.00624270764826381	0.00117729069548291	0.000784840881120334	0.00703744407993237	0.00133296054023644	0.000879595559241334
149.5	20	0	10	19.3431701660156	-0.00723457336425781	9.57754516601563	0.95100309420377	0.286458343267441	0.188078716397285	-6689.81486002604	-6370.37027994792	-7068.51888020833	19.274691902101	18.984375	19.8148155212402	18.5416641235352	0.00623622044255830	0.00117729069548291	0.000772949339068113	0.00703007190718229	0.00133296054023644	0.000866255568275455
150	20	0	10	19.3431701660156	-0.00723457336425781	9.57754516601563	0.95003859186545	0.286458343267441	0.185185194015503	-6689.81486002604	-6370.37027994792	-7069.44498697917	19.2814432792366	18.984375	19.8148155212402	18.5416641235352	0.00622972950384621	0.00117729069548291	0.000761057744343231	0.00702259255752669	0.00133296054023644	0.000852920102502868
150.5	20	0	10	19.3431701660156	-0.00723457336425781	9.57754516601563	0.94907408952713	0.286458343267441	0.188078716397285	-6689.81486002604	-6370.83325195312	-7069.44498697917	19.2881946563721	18.984375	19.8148155212402	18.5416641235352	0.00622323709677500	0.00117729069416402	0.000772949339032711	0.00701511189801501	0.00133295403789179	0.000866247054678129
151	20	0	10	19.3431701660156	-0.00723457336425781	9.57754516601563	0.946180552244186	0.280671298503876	0.190972223877907	-6690.27783203125	-6372.68513997396	-7069.44498697917	19.2780675888062	18.984375	19.8148155212402	18.5416641235352	0.00620377944663527	0.00115350206872806	0.000784840881017225	0.00699338632078166	0.00130599456265758	0.000879573947786748
151.5	20	0	10	19.3431701660156	-0.00723457336425781	9.57754516601563	0.943287014961243	0.269097208976746	0.193865746259689	-6692.12972005208	-6372.68513997396	-7070.83365885417	19.2679405212402	18.984375	19.8148155212402	18.5416641235352	0.00618430701374508	0.00110592750211338	0.000796732493812947	0.00697154044109269	0.00125213065811506	0.000892887761609018
152	20	0	10	19.3431701660156	-0.00723457336425781	9.57754516601563	0.9375	0.266203701496124	0.193142365664244	-6692.59269205729	-6373.14811197916	-7071.75944010417	19.2881946563721	18.984375	19.8148155212402	18.5416641235352	0.00614528711293732	0.00109403437840953	0.000793759589583303	0.00692703979155154	0.00123865922728156	0.000889547326740302
152.5	20	0	10	19.3431701660156	-0.00723457336425781	9.57754516601563	0.931712985038757	0.269097208976746	0.192418985068798	-6694.44458007812	-6375	-7071.75944010417	19.2881946563721	19.0046291351318	19.8350696563721	18.5416641235352	0.00610622809994938	0.00110592748119249	0.000790786685517984	0.00688287728230268	0.00125201329641646	0.000886154400162952
153	20	0	10	19.3431701660156	-0.00723457336425781	9.57754516601563	0.9375	0.254629611968994	0.191695604473352	-6694.44458007812	-6375	-7071.75944010417	19.2881946563721	19.0046291351318	19.8148155212402	18.5416641235352	0.00614528364734181	0.00104646304104393	0.000787813783177099	0.00692690029216985	0.00118469399113103	0.000882884004163335
153.5	20	0	10	19.3431701660156	-0.00723457336425781	9.57754516601563	0.951967597007751	0.245949059724808	0.190972223877907	-6694.44458007812	-6375	-7071.75944010417	19.2881946563721	19.0046291351318	19.8350696563721	18.5416641235352	0.00624268359766489	0.00101078578344528	0.000784840880411110	0.00703668851075632	0.00114430400023847	0.000879491539679260
154	20	0	10	19.3431701660156	-0.00723457336425781	9.57754516601563	0.957754611968994	0.240162029862404	0.188078716397285	-6694.44458007812	-6375	-7071.75944010417	19.2881946563721	19.0046291351318	19.8148155212402	18.5416641235352	0.00628155668267122	0.000987001386824093	0.000772949338944250	0.00708050585090536	0.00111737783977734	0.000866225778166024
154.5	20	0	10	19.3431701660156	-0.00723457336425781	9.57754516601563	0.954861104488373	0.231481477618217	0.190972231328487	-6690.74080403646	-6375	-7071.75944010417	19.2881946563721	19.0046291351318	19.8215668983758	18.5416641235352	0.00626213188581222	0.000951325251636207	0.000784840911366324	0.00705888676265091	0.00107698911955870	0.000879532109229130
155	20	0	10	19.3431701660156	-0.00723457336425781	9.57754516601563	0.955825606826693	0.232928238809109	0.193865746259689	-6689.81486002604	-6375	-7071.75944010417	19.2881946563721	19.0046291351318	19.8283182792366	18.5416641235352	0.00626861149382909	0.000957271249166546	0.000796732493375166	0.00706625995290823	0.00108372054462503	0.000892837837763246
155.5	20	0	10	19.3431701660156	-0.00723457336425781	9.57754516601563	0.956790109630674	0.234375	0.196759253740311	-6691.66674804688	-6375	-7071.75944010417	19.2881946563721	19.0046291351318	19.8350696563721	18.5416641235352	0.00627508542101232	0.000963217259858855	0.000808624055571302	0.00707341919697280	0.00109045198459195	0.000906142930887554
156	20	0	10	19.3431701660156	-0.00723457336425781	9.57754516601563	0.957754611968994	0.243055552244186	0.192418985068798	-6692.12972005208	-6375	-7071.75944010417	19.2881946563721	19.0046291351318	19.8350696563721	18.5416641235352	0.00628156030761079	0.000998893578735234	0.000790786685517984	0.00708068318665608	0.00113084091276313	0.000886154400162952
156.5	20	0	10	19.3431701660156	-0.00723457336425781	9.57754516601563	0.946180522441864	0.257523149251938	0.188078716397285	-6692.12972005208	-6375	-7071.75944010417	19.2881946563721	19.0046291351318	19.8350696563721	18.5416641235352	0.00620376619203636	0.00105835574448503	0.000772949338512416	0.00699299231700046	0.00119815764321655	0.000866165895265625
157	20	0	10	19.3431701660156	-0.00723457336425781	9.57754516601563	0.940393507480621	0.256076380610466	0.187114208936691	-6694.44458007812	-6375	-7071.75944010417	19.2881946563721	19.0046291351318	19.8350696563721	18.5416641235352	0.00616479000214679	0.00105240937871935	0.000768985472745063	0.00694888765395033	0.00119142580127338	0.000861723993099436
157.5	20	0	10	19.3431701660156	-0.00723457336425781	9.57754516601563	0.934606492519379	0.254629611968994	0.186149701476097	-6694.44458007812	-6375	-7074.07389322917	19.2881946563721	19.0046291351318	19.8350696563721	18.5416641235352	0.00612576317307888	0.00104646304104393	0.000765021607806043	0.00690489701508211	0.00118469399113103	0.000857261035125144
158	20	0	10	19.3431701660156	-0.00723457336425781	9.57754516601563	0.940393507480621	0.260416656732559	0.185185194015503	-6694.44458007812	-6375	-7074.07389322917	19.2881946563721	19.0046291351318	19.8350696563721	18.5706024169922	0.00616479000214679	0.00107024844302855	0.000761057743822003	0.00694888765395033	0.00121162128975755	0.000852819244060185
158.5	20	0	10	19.3431701660156	-0.00723457336425781	9.57754516601563	0.946180522441864	0.274884253740311	0.182291656732559	-6694.44458007812	-6375	-7074.07389322917	19.2881946563721	19.0046291351318	19.8350696563721	18.5706024169922	0.00620376218119206	0.00112971436199381	0.000749166095508281	0.00699281669187715	0.00127894226920175	0.000839493807708131
159	20	0	10	19.3431701660156	-0.00723457336425781	9.57754516601563	0.943287014961243	0.286458343267441	0.179398149251938	-6694.44458007812	-6375	-7074.07389322917	19.2881946563721	19.0046291351318	19.8350696563721	18.5706024169922	0.00618428269877820	0.00117729064978931	0.000737274576311079	0.00697085962037855	0.00133280307465879	0.000826168516040306
159.5	20	0	10	19.3431701660156	-0.00723457336425781	9.57754516601563	0.940393507480621	0.295138895511627	0.180844902992249	-6694.44458007812	-6375	-7074.07389322917	19.3084506988525	19.0046291351318	19.8350696563721	18.5706024169922	0.00616476924808540	0.00121297563773311	0.000743220335131966	0.00694838297305224	0.00137320181702472	0.000832831161002735
160	20	0	10	19.3431701660156	-0.00723457336425781	9.57754516601563	0.946180522441864	0.298032402992249	0.182291656732559	-6694.44458007812	-6375	-7074.07389322917	19.3084506988525	19.0046291351318	19.8553256988525	18.5706024169922	0.00620374246347941	0.00122487125840504	0.000749166095192757	0.00699231013647899	0.00138666877168827	0.000839435771473533
160.5	20	0	10	19.3431701660156	-0.00723457336425781	9.57754516601563	0.94907408952713	0.289351850748062	0.190972223877907	-6694.44458007812	-6375	-7074.07389322917	19.3084506988525	19.0046291351318	19.8553256988525	18.5706024169922	0.00622321005541736	0.00118918529783929	0.000784840879805768	0.00701425228530962	0.00134626892822335	0.000879409137241067
161	20	0	10	19.3431701660156	-0.00723457336425781	9.57754516601563	0.943287014961243	0.283564805984497	0.193865746259689	-6694.44458007812	-6376.38891601563	-7074.07389322917	19.3084506988525	19.0046291351318	19.8553256988525	18.5706024169922	0.00618426247063569	0.00116539615139163	0.000796732492476767	0.00697035401044354	0.00131931808633941	0.000892733612441691
161.5	20	0	10	19.3431701660156	-0.00723457336425781	9.57754516601563	0.940393507480621	0.286458343267441	0.1953125	-6694.44458007812	-6377.31486002604	-7074.07389322917	19.3084506988525	19.0046291351318	19.8553256988525	18.5706024169922	0.00616476924808540	0.00117729064320510	0.000802678272178172	0.00694838297305224	0.00133277056520282	0.000899395820198673
162	20	0	10	19.3431701660156	-0.00723457336425781	9.57754516601563	0.9375	0.280671298503876	0.196759253740311	-6694.44458007812	-6375.46297200521	-7074.07389322917	19.3084506988525	19.0046291351318	19.8553256988525	18.5706024169922	0.00614526235131588	0.00115350203577483	0.000808624054755374	0.00692639652328974	0.00130586577066237	0.000906058031177966
162.5	20	0	10	19.3431701660156	-0.00723457336425781	9.57754516601563	0.938946753740311	0.271990746259689	0.199652768671513	-6693.0556640625	-6375	-7074.07389322917	19.3084506988525	19.0046291351318	19.8553256988525	18.5706024169922	0.00615502010625893	0.00111782089178723	0.000820515659865977	0.00693749645090242	0.00126547774906602	0.000919382497907215
163	20	0	10	19.3431701660156	-0.00723457336425781	9.57754516601563	0.940393507480621	0.277777791023254	0.202546283602715	-6692.12972005208	-6375	-7074.07389322917	19.3084506988525	19.0046291351318	19.8553256988525	18.5706024169922	0.00616477347448311	0.00114160815290621	0.000832407278701164	0.00694855775359277	0.00129240715240644	0.000932706980014772
163.5	20	0	10	19.3431701660156	-0.00723457336425781	9.57754516601563	0.934606492519379	0.274884253740311	0.201099529862404	-6692.12972005208	-6375	-7074.07389322917	19.3084506988525	19.0046291351318	19.8553256988525	18.5706024169922	0.00612574576898367	0.00112971436199381	0.000826461482777328	0.00690456809739932	0.00127894226920175	0.000926044754080662
164	20	0	10	19.3431701660156	-0.00723457336425781	9.57754516601563	0.931712985038757	0.266203701496124	0.199652776122093	-6692.12972005208	-6375	-7074.07389322917	19.3084506988525	19.0046291351318	19.8553256988525	18.5706024169922	0.00610621023729538	0.00109403436026602	0.000820515690485969	0.00688254883412142	0.00123854917169848	0.000919382532216718
164.5	20	0	10	19.3431701660156	-0.00723457336425781	9.57754516601563	0.934606492519379	0.254629611968994	0.196759253740311	-6692.12972005208	-6375	-7072.22233072917	19.3084506988525	19.0046291351318	19.8553256988525	18.5706024169922	0.00612574576898367	0.00104646304104393	0.000808624054866232	0.00690456809739932	0.00118469399113103	0.000906075835564160
165	20	0	10	19.3431701660156	-0.00723457336425781	9.57754516601563	0.946180522441864	0.245949059724808	0.199652776122093	-6692.12972005208	-6375	-7071.75944010417	19.3084506988525	19.0046291351318	19.8553256988525	18.5706024169922	0.00620374647882913	0.00101078578344528	0.000820515690646326	0.00699248575397272	0.00114430400023847	0.000919405115011004
165.5	20	0	10	19.3431701660156	-0.00723457336425781	9.57754516601563	0.947627305984497	0.243055552244186	0.202546283602715	-6692.12972005208	-6375	-7071.75944010417	19.3084506988525	19.0046291351318	19.8553256988525	18.5706024169922	0.00621348179814413	0.000998893578735234	0.000832407278886337	0.00700345881385723	0.00113084091276313	0.000932729890122688
166	20	0	10	19.3431701660156	-0.00723457336425781	9.57754516601563	0.94907408952713	0.241608791053295	0.201099529862404	-6692.12972005208	-6375	-7071.75944010417	19.3287048339844	19.0046291351318	19.8553256988525	18.5706024169922	0.00622319473360363	0.000992947473960466	0.000826461482949692	0.00701392089672498	0.00112410936628608	0.000926067500531263
166.5	20	0	10	19.3431701660156	-0.00723457336425781	9.57754516601563	0.954861104488373	0.240162029862404	0.199652776122093	-6692.12972005208	-6375	-7071.75944010417	19.3287048339844	19.0248832702637	19.8553256988525	18.5706024169922	0.00626209309855841	0.000987001381255108	0.000820515690646326	0.00705776173193645	0.00111730037465293	0.000919405115011004
167	20	0	10	19.3431701660156	-0.00723457336425781	9.57754516601563	0.960648119449615	0.237268522381783	0.20833332836628	-6692.12972005208	-6374.53702799479	-7071.75944010417	19.3287048339844	19.0147562026978	19.8553256988525	18.5706024169922	0.00630094496413473	0.000975109321165456	0.000856190625902887	0.00710155015950582	0.00110388202949445	0.000959379631435829
167.5	20	0	10	19.3431701660156	-0.00723457336425781	9.57754516601563	0.957754611968994	0.248842597007751	0.217013880610466	-6691.66674804688	-6372.68513997396	-7071.75944010417	19.3287048339844	19.0046291351318	19.8553256988525	18.5706024169922	0.00628152538416715	0.00102267819364826	0.000891865736062012	0.00707969775069768	0.00115779555389635	0.000999354343842662
168	20	0	10	19.3431701660156	-0.00723457336425781	9.57754516601563	0.954861104488373	0.263310194015503	0.231481477618217	-6689.81486002604	-6372.68513997396	-7070.83365885417	19.3287048339844	19.0248832702637	19.8553256988525	18.5706024169922	0.00626209682315426	0.00108214138150871	0.000951324875507660	0.00705793861880178	0.00122503015572510	0.00106599003518285
168.5	20	0	10	19.3359359741211	-0.00723457336425781	9.57754516601563	0.946180522441864	0.271990746259689	0.228587970137596	-6689.81486002604	-6372.68513997396	-7069.44498697917	19.3287048339844	19.0248832702637	19.8553256988525	18.5706024169922	0.00620373076554704	0.00111782087636956	0.000939433023473619	0.00699215489433267	0.00126542086427064	0.00105268034687483
169	20	0	10	19.3268932342529	-0.00723457336425781	9.57754516601563	0.940393507480621	0.266203701496124	0.217013880610466	-6689.81486002604	-6372.68513997396	-7069.44498697917	19.3287048339844	19.0248832702637	19.8553256988525	18.599536895752	0.00616475693529425	0.00109403434783232	0.000891865736431246	0.00694822793034088	0.00123849350038265	0.000999378890600160
169.5	20	0	10	19.3431701660156	-0.00723457336425781	9.57754516601563	0.9375	0.260416656732559	0.208333343267441	-6689.81486002604	-6372.68513997396	-7069.44498697917	19.3287048339844	19.0248832702637	19.8553256988525	18.599536895752	0.00614524971697977	0.00107024843304852	0.000856190687388605	0.00692624156485096	0.00121156683128971	0.000959403264810337
170	20	0	10	19.3431701660156	-0.00723457336425781	9.57754516601563	0.936053246259689	0.248842589557171	0.205439805984497	-6689.81486002604	-6372.68513997396	-7069.44498697917	19.3287048339844	19.0248832702637	19.8553256988525	18.599536895752	0.00613549083267954	0.00102267815508146	0.000844298943981815	0.00691524243655190	0.00115771524958175	0.000946077988540913
170.5	20	0	10	19.3431701660156	-0.00723457336425781	9.57754516601563	0.934606492519379	0.237268522381783	0.199652776122093	-6689.81486002604	-6372.68513997396	-7069.44498697917	19.3287048339844	19.0248832702637	19.8553256988525	18.599536895752	0.00612572835271596	0.000975109319499043	0.000820515690806714	0.00690423925562128	0.00110386530071468	0.000919427697805333
171	20	0	10	19.3431701660156	-0.00723457336425781	9.57754516601563	0.931712985038757	0.222800940275192	0.196759253740311	-6689.81486002604	-6370.37027994792	-7069.44498697917	19.3287048339844	19.0248832702637	19.8755798339844	18.599536895752	0.00610619236212864	0.000915649629795297	0.000808624054355892	0.00688222046122753	0.00103657967529941	0.000906039910937349
171.5	20	0	10	19.3431701660156	-0.00723457336425781	9.57754516601563	0.928819477558136	0.224247694015503	0.193865746259689	-6692.12972005208	-6372.68513997396	-7069.44498697917	19.3287048339844	19.0248832702637	19.8755798339844	18.599536895752	0.00608663655304087	0.000921595529576349	0.000796732492132293	0.00686001147925232	0.00104328541020995	0.000892715758730972
172	20	0	10	19.3431701660156	-0.00723457336425781	9.57754516601563	0.931712985038757	0.225694447755814	0.190972223877907	-6692.12972005208	-6372.68513997396	-7069.44498697917	19.3287048339844	19.0248832702637	19.8755798339844	18.599536895752	0.00610618779034571	0.000927541439594925	0.000784840879509389	0.00688204691888733	0.00105001643371616	0.000879391550053629
172.5	30	0	10	19.3431701660156	-0.00723457336425781	9.57754516601563	0.934606492519379	0.245949059724808	0.188078716397285	-6692.12972005208	-6372.68513997396	-7069.44498697917	19.3287048339844	19.0248832702637	19.8755798339844	18.599536895752	0.00612572389830488	0.00101078577781061	0.000772949337738372	0.00690406530682490	0.00114425257175704	0.000866067420763779
173	30	0	10	19.3431701660156	-0.00723457336425781	9.57754516601563	0.9375	0.243055552244186	0.189525470137596	-6680.55541992188	-6168.98152669271	-7025.00048828125	19.3287048339844	19.0248832702637	19.8755798339844	18.599536895752	0.00614526706817872	0.000998893686625837	0.000778895109325909	0.00692693899006883	0.00113321676966226	0.000873141115146313
173.5	30	0	10	23.3579292297363	0.0289344787597656	9.61371231079102	0.931712985038757	0.248842597007751	0.190972223877907	-5680.55541992188	-4770.83333333333	-6575.92618815104	19.3287048339844	19.0248832702637	19.8755798339844	18.599536895752	0.00610807934083645	0.00102267937763585	0.000784840901879271	0.00695778641288757	0.00117725253304587	0.000883997260331603
174	30	0	10	29.0919185638428	0.0289344787597656	9.57875073552132	0.946180522441864	0.251736104488373	0.192418985068798	-4335.64819335937	-4034.72249348959	-5344.90763346355	19.3287048339844	19.0248832702637	19.8755798339844	18.599536895752	0.00620733854464374	0.00103457257566867	0.000790786773399668	0.00717030677984672	0.00120002521163732	0.000902269647602117
174.5	30	0	10	29.325813293457	0.0289344787597656	9.57754516601563	1.09953701496124	0.240162029862404	0.193865746259689	-3599.53694661459	-3754.62972005208	-4701.85205078125	19.3287048339844	19.065393447876	19.8755798339844	18.599536895752	0.00722607106004286	0.000987002794606896	0.000796732627296618	0.00841044657739748	0.00114798552263937	0.000915145873396874
175	30	0	10	29.325813293457	0.0289344787597656	9.57754516601563	1.33391201496124	0.219907402992249	0.208333343267441	-3233.79638671875	-3638.88875325521	-4439.35188802083	19.3287048339844	19.0788962095976	19.8958339691162	18.599536895752	0.00877036941645472	0.000903758345594375	0.000856190996565276	0.0102460732440725	0.00105236230142124	0.000986045448861470
175.5	30	0	10	29.325813293457	0.0289344787597656	9.57754516601563	1.5625	0.211226850748062	0.222800940275192	-3091.20393880208	-3587.03686523437	-4307.98588053385	19.450231552124	19.0923989638686	19.916088104248	18.599536895752	0.0102740456637240	0.000868082893490685	0.000915650011122402	0.0120152184339491	0.00101131072868461	0.00105587953610837
176	30	0	10	29.325813293457	0.0289344787597656	9.57754516601563	1.7679398059845	0.202546283602715	0.231481477618217	-2962.96305338541	-3537.03694661459	-4262.03678385416	19.4299774169922	19.1059017181396	19.9363422393799	18.599536895752	0.0116250671343167	0.000832407655715450	0.000951325821324945	0.0136138964531560	0.000970200712327898	0.00109746286402619
176.5	30	0	10	29.325813293457	0.0289344787597656	9.57754516601563	1.93865752220154	0.204475304111838	0.222800940275192	-2916.66682942708	-3518.51839192708	-4229.16642252604	19.4097232818604	19.1059017181396	19.9464702606201	18.599536895752	0.0127476716280886	0.000840335493192100	0.000915650027158901	0.0149366196004318	0.000979626417358593	0.00105662806250803
177	30	0	10	29.325813293457	0.0289344787597656	9.57754516601563	2.07465267181396	0.20640432368964	0.211226850748062	-2872.68513997396	-3500	-4209.72200520833	19.3894672393799	19.1059017181396	19.9565982818604	18.599536895752	0.0136419294431422	0.000848263337994396	0.000868082712240339	0.0159926866382799	0.000989055629888859	0.00100190308561862
177.5	30	0	10	29.325813293457	0.0289344787597656	9.57754516601563	2.19618058204651	0.208333343267441	0.199652776122093	-2854.16666666667	-3488.42610677083	-4194.90730794271	19.3287048339844	19.1059017181396	19.9565982818604	18.599536895752	0.0144410490824582	0.000856191193811213	0.000820515911030635	0.0169362123413978	0.000998417469456440	0.000947148065099453
178	30	0	10	29.325813293457	0.0289344787597656	9.57754516601563	2.28587961196899	0.214120373129845	0.196759253740311	-2835.64778645833	-3474.53694661459	-4180.55558268229	19.3084506988525	19.1059017181396	19.9565982818604	18.599536895752	0.0150308722801309	0.000879974719400354	0.000808624246430537	0.0176324838594806	0.00102629751017662	0.000933559087606082
178.5	30	0	10	29.325813293457	0.0289344787597656	9.57754516601563	2.33217597007751	0.219907402992249	0.190972223877907	-2826.38875325521	-3474.53694661459	-4170.83349609375	19.2881946563721	19.1059017181396	19.9565982818604	18.599536895752	0.0153352972163701	0.000903758383396685	0.000784841022558067	0.0179925378716947	0.00105403593788844	0.000906191989953004
179	30	0	10	29.325813293457	0.0289344787597656	9.57754516601563	2.36979174613953	0.234375	0.188078708946705	-2821.75944010416	-3472.22249348959	-4159.72249348959	19.2679405212402	19.1059017181396	19.9565982818604	18.599536895752	0.0155826421837967	0.000963218486878555	0.000772949430449994	0.0182848676990228	0.00112340968566997	0.000892563829668641
179.5	30	0	10	29.325813293457	0.0289344787597656	9.57754516601563	2.40740752220154	0.251736104488373	0.185185194015503	-2814.81486002604	-3460.64819335937	-4159.25944010416	19.2578125	19.1059017181396	19.9363422393799	18.6284713745117	0.0158299870023600	0.00103457308635822	0.000761057849355496	0.0185770585310511	0.00120677390522133	0.000878896947262203
180	30	0	10	29.325813293457	0.0289344787597656	9.57754516601563	2.43634247779846	0.266203701496124	0.179398149251938	-2812.03702799479	-3459.25927734375	-4154.62947591145	19.2476844787598	19.1059017181396	19.916088104248	18.6284713745117	0.0160202504726632	0.00109403876745168	0.000737274653628802	0.0188015210456280	0.00127615554231078	0.000851530685855622
180.5	30	0	10	29.325813293457	0.0289344787597656	9.57754516601563	2.45370364189148	0.271990746259689	0.188078701496124	-2807.40755208333	-3458.33333333333	-4143.51847330729	19.2274303436279	19.0856475830078	19.9059610366821	18.6284713745117	0.0161344097833988	0.00111782638395144	0.000772949402028060	0.0189377013887153	0.00130400562348156	0.000892866938026173
181	30	0	10	29.325813293457	0.0289344787597656	9.57754516601563	2.46238422393799	0.286458343267441	0.196759253740311	-2801.15759277344	-3447.22233072916	-4143.51847330729	19.2206783294678	19.078896202147	19.8958339691162	18.6284713745117	0.0161914894312647	0.00117729992739352	0.000808624251907960	0.0190063432931700	0.00137357246119799	0.000934108763857775
181.5	30	0	10	29.325813293457	0.0289344787597656	9.57754516601563	2.4710648059845	0.300925940275192	0.193865746259689	-2799.07421875	-3446.29614257812	-4141.20369466145	19.2139263153076	19.0721448250115	19.8857069015503	18.6284713745117	0.0162485690715067	0.00123678259769646	0.000796732663017520	0.0190741900248313	0.00144301872918820	0.000920425541975214
182	30	0	10	29.325813293457	0.0289344787597656	9.57754516601563	2.47395825386047	0.306712955236435	0.190972223877907	-2794.90747070312	-3444.90747070312	-4131.94458007812	19.2071743011475	19.065393447876	19.8755798339844	18.6284713745117	0.0162675950976219	0.00126057908965906	0.000784841027391215	0.0190977735391276	0.00147083819081411	0.000906805472599633
182.5	30	0	10	29.325813293457	0.0289344787597656	9.57754516601563	2.46527767181396	0.315393507480621	0.205439805984497	-2793.98152669271	-3444.44458007812	-4131.94458007812	19.2071743011475	19.065393447876	19.8755798339844	18.6284713745117	0.0162105154628522	0.00129627872281408	0.000844299249886394	0.0190309422805764	0.00151249952192001	0.000975503514200354
183	30	0	10	29.325813293457	0.0289344787597656	9.57754516601563	2.45949077606201	0.318287044763565	0.219907402992249	-2792.59261067708	-3444.44458007812	-4131.94458007812	19.2071743011475	19.065393447876	19.8755798339844	18.6284713745117	0.0161724634157613	0.00130818017088670	0.000903758114376021	0.0189865373562788	0.00152638614537776	0.00104420229756158
183.5	30	0	10	29.325813293457	0.0289344787597656	9.57754516601563	2.47974538803101	0.315393507480621	0.217013880610466	-2791.66666666667	-3444.44458007812	-4131.94458007812	19.2071743011475	19.065393447876	19.8755798339844	18.6284713745117	0.0163056487092349	0.00129627872281408	0.000891866265632123	0.0191430773668909	0.00151249952192001	0.00103046245325689
184	30	0	10	29.325813293457	0.0289344787597656	9.57754516601563	2.48553252220154	0.309606462717056	0.219907410442829	-2790.27799479167	-3444.44458007812	-4131.94458007812	19.2071743011475	19.065393447876	19.8755798339844	18.6284713745117	0.0163437023177399	0.00127247823777550	0.000903758144996593	0.0191880233666074	0.00148472908828660	0.00104420233294060
184.5	30	0	10	29.325813293457	0.0289344787597656	9.57754516601563	2.49131941795349	0.300925940275192	0.222800940275192	-2789.35221354167	-3444.44458007812	-4131.94458007812	19.1869201660156	19.065393447876	19.8755798339844	18.6284713745117	0.0163817543618588	0.00123678263188320	0.000915650063524180	0.0192342109378725	0.00144307941380183	0.00105794225787338
185	30	0	10	29.325813293457	0.0289344787597656	9.57754516601563	2.49710655212402	0.295138895511627	0.234375	-2789.35221354167	-3443.98160807292	-4131.94458007812	19.1869201660156	19.065393447876	19.8553256988525	18.6284713745117	0.0164198079654243	0.00121298819849357	0.000963217982127362	0.0192788905870576	0.00141532273735090	0.00111297916999826
185.5	30	0	10	29.325813293457	0.0289344787597656	9.57754516601563	2.49565982818604	0.286458343267441	0.254629611968994	-2788.88916015625	-3442.12972005208	-4131.94458007812	19.1869201660156	19.065393447876	19.8553256988525	18.6284713745117	0.0164102949568743	0.00117729997417407	0.00104646469569829	0.0192678117041410	0.00137370747508340	0.00120916908743587
186	30	0	10	29.325813293457	0.0289344787597656	9.57754516601563	2.49421310424805	0.283564805984497	0.251736104488373	-2787.03694661459	-3442.12972005208	-4130.09269205729	19.1869201660156	19.065393447876	19.8553256988525	18.6284713745117	0.0164007819488613	0.00116540457884221	0.00103457204512241	0.0192570042655094	0.00135982758563729	0.00119545015004024
186.5	30	0	10	29.325813293457	0.0289344787597656	9.57754516601563	2.48842597007751	0.286458343267441	0.248842597007751	-2787.03694661459	-3442.12972005208	-4129.62972005208	19.1869201660156	19.065393447876	19.8553256988525	18.6284713745117	0.0163627283443020	0.00117729997417407	0.00102267950867562	0.0192123235650647	0.00137370747508340	0.00118171392976154
187	30	0	10	29.325813293457	0.0289344787597656	9.57754516601563	2.47974538803101	0.274884253740311	0.257523149251938	-2787.03694661459	-3442.12972005208	-4129.62972005208	19.1869201660156	19.065393447876	19.8553256988525	18.6284713745117	0.0163056487174449	0.00112972053427334	0.00105835759972511	0.0191453034302145	0.00131819041597723	0.00122294023460368
187.5	30	0	10	29.325813293457	0.0289344787597656	9.57754516601563	2.48263883590698	0.263310194015503	0.248842597007751	-2787.03694661459	-3442.12972005208	-4130.55566406249	19.1869201660156	19.065393447876	19.8553256988525	18.6284713745117	0.0163246747376787	0.00108214540669714	0.00102267950793326	0.0191676428621965	0.00126267838861537	0.00118170266825987
188	30	0	10	29.325813293457	0.0289344787597656	9.57754516601563	2.48553252220154	0.257523149251938	0.234375	-2787.03694661459	-3442.12972005208	-4131.94458007812	19.1869201660156	19.065393447876	19.8350696563721	18.6284713745117	0.0163437023251184	0.00105835895852995	0.000963217987264063	0.0191899841343158	0.00123492367667300	0.00111305612372312
188.5	30	0	10	29.325813293457	0.0289344787597656	9.57754516601563	2.47685170173645	0.251736104488373	0.231481477618217	-2787.03694661459	-3442.12972005208	-4131.01863606771	19.1869201660156	19.065393447876	19.8451976776123	18.6284713745117	0.0162866211289426	0.00103457312805678	0.000951325892153302	0.0191229621568476	0.00120716968547379	0.00109928657009473
189	30	0	10	29.325813293457	0.0289344787597656	9.57754516601563	2.47106468677521	0.24884258210659	0.234375	-2784.72249348959	-3428.24096679688	-4129.62972005208	19.1869201660156	19.065393447876	19.8553256988525	18.6284713745117	0.0162485683030961	0.00102268042404601	0.000963217983146831	0.0190787305938761	0.00119346229779211	0.00111300568597044
189.5	30	0	10	29.325813293457	0.0289344787597656	9.57754516601563	2.46527767181396	0.245949059724808	0.248842597007751	-2782.40722656249	-3430.55541992188	-4129.62972005208	19.1869201660156	19.065393447876	19.8451976776123	18.6284713745117	0.0162105154750809	0.00101078782172064	0.00102267951335060	0.0190344970861876	0.00117955580325100	0.00118175478369595
190	30	0	10	29.325813293457	0.0289344787597656	9.57754516601563	2.46238422393799	0.248842597007751	0.260416656732559	-2780.09277343749	-3430.55541992188	-4128.70377604167	19.1869201660156	19.065393447876	19.8350696563721	18.6284713745117	0.0161914894527865	0.00102268048324119	0.00107025053352588	0.0190126032505249	0.00119343414409683	0.00123677989532903
190.5	30	0	10	29.325813293457	0.0289344787597656	9.57754516601563	2.45949077606201	0.257523149251938	0.263310194015503	-2780.09277343749	-3442.12972005208	-4127.31486002604	19.1666660308838	19.065393447876	19.8350696563721	18.6284713745117	0.0161724634350035	0.00105835895852995	0.00108214372940069	0.0189915780503710	0.00123492367667300	0.00125054152880148
191	30	0	10	29.325813293457	0.0289344787597656	9.57754516601563	2.45370364189148	0.251736104488373	0.260416656732559	-2780.09277343749	-3439.81486002604	-4127.31486002604	19.1666660308838	19.065393447876	19.8350696563721	18.6284713745117	0.0161344098174945	0.00103457313035632	0.00107025053528266	0.0189468910891095	0.00120719824415198	0.00123679757524836
191.5	30	0	10	29.325813293457	0.0289344787597656	9.57754516601563	2.45949077606201	0.240162029862404	0.263310179114342	-2780.09277343749	-3437.5	-4127.31486002604	19.1666660308838	19.065393447876	19.8350696563721	18.6284713745117	0.0161724634350035	0.000987002988882524	0.00108214366815261	0.0189915780503710	0.00115171796467765	0.00125054145802228
192	30	0	10	29.325813293457	0.0289344787597656	9.57754516601563	2.4710648059845	0.225694447755814	0.266203701496124	-2780.55566406251	-3437.5	-4126.85188802083	19.1666660308838	19.0451393127441	19.8350696563721	18.6284713745117	0.0162485690951559	0.000927542306558577	0.00109403696765479	0.0190808604726593	0.00108240927204087	0.00126429155695297
192.5	30	0	10	29.325813293457	0.0289344787597656	9.57754516601563	2.46672451496124	0.257523149251938	0.261863425374031	-2782.40722656249	-3437.5	-4125	19.1666660308838	19.0518906898797	19.8350696563721	18.6574058532715	0.0162200292766382	0.00105835897409582	0.00107619711560187	0.0190469878990716	0.00123503918886887	0.00124369915953344
193	30	0	10	29.325813293457	0.0289344787597656	9.57754516601563	2.46238422393799	0.269097208976746	0.257523149251938	-2782.40722656249	-3437.5	-4125	19.1666660308838	19.0586420707405	19.8350696563721	18.6574058532715	0.0161914894578018	0.00110593248678451	0.00105835761814079	0.0190134739284895	0.00129052470559911	0.00122308307751910
193.5	30	0	10	29.325813293457	0.0289344787597656	9.57754516601563	2.45659720897675	0.279224529862404	0.245949059724808	-2782.40722656249	-3437.5	-4125	19.1666660308838	19.065393447876	19.8350696563721	18.6574058532715	0.0161534366253018	0.00114756223794022	0.00101078696636587	0.0189687889388515	0.00133907197841196	0.00116810840905622
194	30	0	10	29.325813293457	0.0289344787597656	9.57754516601563	2.4508101940155	0.289351850748062	0.240162029862404	-2780.09277343749	-3435.18513997396	-4125	19.1666660308838	19.0586420707405	19.8350696563721	18.6574058532715	0.0161153837917214	0.00118919565198006	0.000987002319087591	0.0189245485279462	0.00138771822765201	0.00114062185905441
194.5	30	0	10	29.325813293457	0.0289344787597656	9.57754516601563	2.45370364189148	0.286458343267441	0.251736104488373	-2780.09277343749	-3437.03702799479	-4125	19.1666660308838	19.0518906936049	19.8350696563721	18.6574058532715	0.0161344098174945	0.00117730002101099	0.00103457206021033	0.0189468910891095	0.00137384250266081	0.00119559547512890
195	30	0	10	29.325813293457	0.0289344787597656	9.57754516601563	2.4508101940155	0.277777791023254	0.254629611968994	-2780.09277343749	-3435.64811197916	-4125	19.1666660308838	19.0451393127441	19.8350696563721	18.6574058532715	0.0161153837917214	0.00114161505533599	0.00104646471448159	0.0189245485279462	0.00133224985616764	0.00120933913222235
195.5	30	0	10	29.325813293457	0.0289344787597656	9.57754516601563	2.43344902992249	0.289351850748062	0.266203701496124	-2780.09277343749	-3435.18513997396	-4124.53702799479	19.1666660308838	19.0451393127441	19.8350696563721	18.6574058532715	0.0160012244887641	0.00118919568341420	0.00109403697130334	0.0187904894638461	0.00138778239279230	0.00126432167913969
196	30	0	10	29.325813293457	0.0289344787597656	9.57754516601563	2.43055558204651	0.293692126870155	0.257523149251938	-2780.09277343749	-3435.18513997396	-4122.68513997396	19.1666660308838	19.0451393127441	19.8350696563721	18.6574058532715	0.0159821984586390	0.00120703995286255	0.00105835762076008	0.0187681468975722	0.00140860652064447	0.00122311221629221
196.5	30	0	10	29.325813293457	0.0289344787597656	9.59924545288086	2.44212961196899	0.298032402992249	0.254629611968994	-2778.24055989583	-3435.18513997396	-4122.68513997396	19.1666660308838	19.0451393127441	19.8350696563721	18.6574058532715	0.0160583041440802	0.00122488521777200	0.00104646471682098	0.0188578735292794	0.00142943181019223	0.00120936794326977
197	30	0	10	29.325813293457	0.0289344787597656	9.57935352325439	2.44791674613953	0.295138895511627	0.277777791023254	-2777.77750651041	-3433.33325195312	-4122.68513997396	19.1666660308838	19.0451393127441	19.8350696563721	18.6574058532715	0.0160963577666245	0.00121298830791569	0.00114161215397132	0.0189026501788390	0.00141557499242966	0.00131932698777866
197.5	30	0	10	29.325813293457	0.0289344787597656	9.57754516601563	2.44936347007751	0.283564805984497	0.266203701496124	-2777.77750651041	-3432.87027994792	-4122.68513997396	19.1666660308838	19.065393447876	19.8350696563721	18.6574058532715	0.0161058707798803	0.00116540460911284	0.00109403697422268	0.0189138217223850	0.00135995628963191	0.00126434577688979
198	30	0	10	29.325813293457	0.0289344787597656	9.57754516601563	2.4508101940155	0.269097208976746	0.261863425374031	-2777.77750651041	-3431.01839192708	-4122.68513997396	19.1666660308838	19.0451393127441	19.8350696563721	18.6574058532715	0.0161153837929854	0.00110593251455698	0.00107619711869772	0.0189249932657539	0.00129066985271996	0.00124372878996452
198.5	30	0	10	29.325813293457	0.0289344787597656	9.57754516601563	2.45370372198522	0.283564805984497	0.257523149251938	-2779.62972005208	-3432.40730794271	-4122.68513997396	19.1666660308838	19.0502028465271	19.8350696563721	18.6574058532715	0.0161344103444057	0.00116540463951651	0.00105835762076008	0.0189469807601495	0.00136003345887963	0.00122311221629221
199	30	0	10	29.325813293457	0.0289344787597656	9.57754516601563	2.45659724809229	0.300925940275192	0.271990746259689	-2780.09277343749	-3432.87027994792	-4122.68513997396	19.1666660308838	19.0552663803101	19.8350696563721	18.6863441467285	0.0161534368837484	0.00123678273534435	0.00111782413308115	0.0189692348721258	0.00144330024042168	0.00129183588422211
199.5	30	0	10	29.325813293457	0.0289344787597656	9.57754516601563	2.45949077606201	0.3125	0.269097208976746	-2778.24055989583	-3432.87027994792	-4122.68513997396	19.1666660308838	19.060329914093	19.8350696563721	18.6574058532715	0.0161724634359866	0.00128437830419842	0.00110593039364476	0.0189919351007658	0.00149881732650496	0.00127809064564047
200	30	0	10	29.325813293457	0.0289344787597656	9.57754516601563	2.45659732818604	0.321180552244186	0.266203701496124	-2776.38883463541	-3431.48136393229	-4120.37027994792	19.1666660308838	19.065393447876	19.8350696563721	18.6863441467285	0.0161534374123934	0.00132008248455419	0.00109403697787249	0.0189699486572901	0.00154047782345607	0.00126437589907832
200.5	30	0	10	29.325813293457	0.0289344787597656	9.57754516601563	2.45370364189148	0.306712955236435	0.254629611968994	-2775.46305338541	-3430.55541992188	-4122.68513997396	19.1666660308838	19.0451393127441	19.8350696563721	18.6863441467285	0.0161344098199980	0.00126057927703324	0.00104646471682098	0.0189477814583123	0.00147115610124955	0.00120936794326977
201	30	0	10	29.325813293457	0.0289344787597656	9.57754516601563	2.45949077606201	0.303819447755814	0.231481477618217	-2775.46305338541	-3430.55541992188	-4122.68513997396	19.1666660308838	19.065393447876	19.8350696563721	18.6863441467285	0.0161724634374603	0.00124868066346627	0.000951325897668326	0.0189924705194815	0.00145716884527920	0.00109941885832280
201.5	30	0	10	29.325813293457	0.0289344787597656	9.57754516601563	2.45852629328147	0.295138895511627	0.232928238809109	-2775.46305338541	-3430.55541992188	-4122.68513997396	19.1666660308838	19.0451393127441	19.8350696563721	18.6863441467285	0.0161661214283140	0.00121298832148746	0.000957271936732855	0.0189850226484622	0.00141561518772585	0.00110629051765205
202	30	0	10	29.325813293457	0.0289344787597656	9.57754516601563	2.45756181050092	0.283564805984497	0.234375	-2776.85172526041	-3431.94433593751	-4122.68513997396	19.1666660308838	19.065393447876	19.8350696563721	18.6863441467285	0.0161597794183616	0.00116540461214116	0.000963217991347509	0.0189773072936421	0.00135996916003321	0.00111316219495211
202.5	30	0	10	29.325813293457	0.0289344787597656	9.57754516601563	2.45659732818604	0.274884253740311	0.237268522381783	-2779.16666666667	-3432.87027994792	-4122.68513997396	19.1666660308838	19.0451393127441	19.8350696563721	18.6863441467285	0.0161534374109054	0.00112972058467882	0.000975110150421181	0.0189694138057703	0.00131840658556084	0.00112690560715587
203	30	0	10	29.325813293457	0.0289344787597656	9.57754516601563	2.44212961196899	0.283564805984497	0.234375	-2780.09277343749	-3432.87027994792	-4122.68513997396	19.1666660308838	19.0552663803101	19.8350696563721	18.6863441467285	0.0160583041430399	0.00116540462836893	0.000963217991347509	0.0188575189991809	0.00136000344461884	0.00111316219495211
203.5	30	0	10	29.325813293457	0.0289344787597656	9.57754516601563	2.43634247779846	0.286458343267441	0.245949059724808	-2780.09277343749	-3425.92594401041	-4122.68513997396	19.1666660308838	19.065393447876	19.8350696563721	18.6863441467285	0.0160202505182450	0.00117730003282655	0.00101078696801953	0.0188128320293636	0.00137393500861195	0.00116813623713105
204	30	0	10	29.325813293457	0.0289344787597656	9.57754516601563	2.44502329826355	0.295138895511627	0.250289335846901	-2778.70361328125	-3421.29638671875	-4122.68513997396	19.1666660308838	19.0586420707405	19.8350696563721	18.6863441467285	0.0160773317391416	0.00121298832837588	0.00102862571788567	0.0188801296161261	0.00141568370062432	0.00118875194627952
204.5	30	0	10	29.325813293457	0.0289344787597656	9.57754516601563	2.44791674613953	0.298032402992249	0.254629611968994	-2774.99967447916	-3429.62963867188	-4122.68513997396	19.1666660308838	19.0518906936049	19.8350696563721	18.6863441467285	0.0160963577681551	0.00122488522655617	0.00104646471682098	0.0189031831404684	0.00142947993596423	0.00120936794326977
205	30	0	10	29.325813293457	0.0289344787597656	9.57754516601563	2.44502329826355	0.300925940275192	0.245949059724808	-2774.53694661459	-3435.18513997396	-4122.68513997396	19.1666660308838	19.0451393127441	19.8350696563721	18.6863441467285	0.0160773317414592	0.00123678275652775	0.00101078696801953	0.0188809280980562	0.00144331614818058	0.00116813623713105
205.5	30	0	10	29.325813293457	0.0289344787597656	9.57754516601563	2.44357651472092	0.303819447755814	0.234375	-2776.38883463541	-3435.18513997396	-4122.68513997396	19.1666660308838	19.0451393127441	19.8350696563721	18.6863441467285	0.0160678183347856	0.00124868071008224	0.000963217991347509	0.0188694010484537	0.00145720097023591	0.00111316219495211
206	30	0	10	29.325813293457	0.0289344787597656	9.57754516601563	2.44212973117828	0.306712955236435	0.222800940275192	-2778.70361328125	-3435.18513997396	-4124.53702799479	19.1666660308838	19.0451393127441	19.8350696563721	18.6863441467285	0.0160583049276875	0.00126057924379599	0.000915650071679797	0.0188577858172755	0.00147108646933273	0.00105816920862503
206.5	30	0	10	29.325813293457	0.0289344787597656	9.57754516601563	2.44068294763565	0.303819447755814	0.214120373129845	-2780.09277343749	-3435.18513997396	-4125	19.1666660308838	19.0451393127441	19.8350696563721	18.6863441467285	0.0160487915209439	0.00124868071008224	0.000879974518753193	0.0188463481775108	0.00145720097023591	0.00101693598088872
207	30	0	10	29.325813293457	0.0289344787597656	9.57754516601563	2.43923616409302	0.309606462717056	0.208333343267441	-2780.09277343749	-3435.18513997396	-4123.14811197917	19.1666660308838	19.0451393127441	19.8350696563721	18.6863441467285	0.0160392781148243	0.00127247840345720	0.000856191043571529	0.0188351764351494	0.00148497269890551	0.000989469641620060
207.5	30	0	10	29.325813293457	0.0289344787597656	9.57754516601563	2.44791674613953	0.315393507480621	0.205439805984497	-2778.24088541667	-3435.18513997396	-4122.68513997396	19.1666660308838	19.0451393127441	19.8350696563721	18.7152786254883	0.0160963577663692	0.00129627892223929	0.000844299253728569	0.0189025612738317	0.00151274772480392	0.000975731370177292
208	30	0	10	29.325813293457	0.0289344787597656	9.57754516601563	2.4508101940155	0.326967567205429	0.208333343267441	-2775.46305338541	-3434.25919596355	-4122.68513997396	19.1666660308838	19.0451393127441	19.8350696563721	18.7152786254883	0.0161153837942487	0.00134388974805664	0.000856191043634423	0.0189254378472388	0.00156832403791279	0.000989474355744859
208.5	30	0	10	29.325813293457	0.0289344787597656	9.57754516601563	2.44791674613953	0.329861104488373	0.205439805984497	-2775.46305338541	-3432.87027994792	-4122.68513997396	19.1666660308838	19.0451393127441	19.8350696563721	18.7152786254883	0.0160963577678998	0.00135579500414409	0.000844299253728569	0.0189030942354612	0.00158223996833894	0.000975731370177292
209	30	0	10	29.325813293457	0.0289344787597656	9.57754516601563	2.44647002220154	0.326967587694526	0.214120373129845	-2776.38883463541	-3432.87027994792	-4122.68513997396	19.1666660308838	19.0451393127441	19.8350696563721	18.7152786254883	0.0160868447539858	0.00134388985126647	0.000879974519166754	0.0188917449116294	0.00156834641610236	0.00101696020636744
209.5	30	0	10	29.325813293457	0.0289344787597656	9.57754516601563	2.44502329826355	0.324074069038033	0.222800940275192	-2776.85172526041	-3432.87027994792	-4122.68513997396	19.1666660308838	19.0451393127441	19.8350696563721	18.7152786254883	0.0160773317401718	0.00133198573635996	0.000915650072172103	0.0188804845039153	0.00155445407519891	0.00105818937489035
210	30	0	10	29.325813293457	0.0289344787597656	9.57754516601563	2.43634247779846	0.321180552244186	0.228587970137596	-2775.46305338541	-3432.87027994792	-4121.29622395833	19.1666660308838	19.065393447876	19.8350696563721	18.7152786254883	0.0160202505208949	0.00132008246875353	0.000939433924916486	0.0188137160989361	0.00154045594309157	0.00108569117856826
210.5	30	0	10	29.325813293457	0.0289344787597656	9.57754516601563	2.44116505049169	0.295138895511627	0.231481485068798	-2775.46305338541	-3432.87027994792	-4120.37027994792	19.1666660308838	19.065393447876	19.8350696563721	18.7152786254883	0.0160519616178168	0.00121298825269311	0.000951325929191434	0.0188509566885197	0.00141548350727340	0.00109944508400166
211	30	0	10	29.325813293457	0.0289344787597656	9.57754516601563	2.44598762132227	0.283564820885658	0.234375	-2775.92594401041	-3432.87027994792	-4121.75919596355	19.1666660308838	19.065393447876	19.8350696563721	18.7152786254883	0.0160836727005015	0.00116540467037097	0.000963217991756025	0.0188881085203480	0.00135995636111643	0.00111317280207526
211.5	30	0	10	29.325813293457	0.0289344787597656	9.57754516601563	2.4508101940155	0.271990746259689	0.245949059724808	-2777.31461588541	-3432.87027994792	-4122.68513997396	19.1666660308838	19.065393447876	19.8350696563721	18.7152786254883	0.0161153837932381	0.00111782646408365	0.00101078696801953	0.0189250821820509	0.00130443548846508	0.00116813623713105
212	30	0	10	29.325813293457	0.0289344787597656	9.57754516601563	2.44212961196899	0.269097208976746	0.243055552244186	-2775.46305338541	-3432.40730794271	-4122.68513997396	19.1666660308838	19.065393447876	19.8350696563721	18.7152786254883	0.0160583041456399	0.00110593248904781	0.000998894631088440	0.0188584051686579	0.00129056204821185	0.00115439261938280
212.5	40	0	10	29.325813293457	0.0289344787597656	9.57754516601563	2.43055558204651	0.251736104488373	0.228587970137596	-2775.46305338541	-3419.90730794271	-4122.68513997396	19.1666660308838	19.065393447876	19.8350696563721	18.7152786254883	0.0159821984613398	0.00103457315015012	0.000939433924439261	0.0187690288673279	0.00120744384579861	0.00108567566089409
213	40	0	10	29.325813293457	0.0289344787597656	9.57754516601563	2.43489587306976	0.257523149251938	0.234375	-2646.29638671875	-3215.74072265625	-4092.12947591145	19.1666660308838	19.0451393127441	19.8350696563721	18.7152786254883	0.0160107383638939	0.00105835925841343	0.000963218004844771	0.0188271956259977	0.00123786675733429	0.00111351222444624
213.5	40	0	10	32.6605926513672	0.0578697204589844	9.61371231079102	2.43923616409302	0.266203701496124	0.240162029862404	-1970.83341471355	-2499.99983723959	-3638.42578125	19.1666660308838	19.065393447876	19.8350696563721	18.7152786254883	0.0160392785554448	0.00109404053894592	0.000987002598551691	0.0189898923157070	0.00128884807517795	0.00114633350022548
214	40	0	10	38.6152100563049	0.0289344787597656	9.61371231079102	2.56365752220154	0.263310194015503	0.234375	-1265.74072265625	-2206.48168945312	-3273.14811197916	19.1666660308838	19.0755205154419	19.8350696563721	18.7152786254883	0.0168574177620397	0.00108214742065706	0.000963218379517125	0.0201002144487068	0.00127858025500019	0.00112289405962230
214.5	40	0	10	39.3084487915039	0.0289344787597656	9.61371231079102	2.76041650772095	0.240162029862404	0.228587970137596	-958.796061197919	-2137.962890625	-2948.61124674479	19.1666660308838	19.0856475830078	19.8350696563721	18.7152786254883	0.0181512151607925	0.000987003831338601	0.000939434347877572	0.0217093036407158	0.00116693198764929	0.00109879303896270
215	40	0	10	39.3084487915039	0.0289344787597656	9.61371231079102	2.95428252220154	0.205439805984497	0.211226850748062	-849.536946614586	-2115.74055989583	-2858.68068440755	19.2881946563721	19.0923989601433	19.8553256988525	18.7152786254883	0.0194259888713455	0.000844299573337688	0.000868082942193871	0.0232495976683181	0.000998413760311387	0.00101619625734008
215.5	40	0	10	39.3084487915039	0.0289344787597656	9.61371231079102	3.03096067905426	0.192418977618217	0.193865746259689	-799.536946614586	-2106.48144531251	-2837.03727213541	19.2983226776123	19.0991503410041	19.8755798339844	18.7152786254883	0.0199301890379200	0.000790786981847201	0.000796732754106900	0.0238640858810438	0.000935198942413822	0.000932812794837973
216	40	0	10	39.3084487915039	0.0289344787597656	9.61371231079102	3.10763883590698	0.179398149251938	0.179398149251938	-762.962727864586	-2102.31510416667	-2820.83333333333	19.3084506988525	19.1059017181396	19.8958339691162	18.744213104248	0.0204343891594746	0.000737274738620808	0.000737274696653525	0.0244758636508424	0.000871930878181240	0.000863281829093308
216.5	40	0	10	39.3084487915039	0.0289344787597656	9.61371231079102	3.22337961196899	0.167824059724808	0.167824059724808	-743.981282552079	-2100	-2819.44417317708	19.2679405212402	19.1059017181396	19.9059610366821	18.744213104248	0.0211954469496605	0.000689708389575840	0.000689708367911903	0.0253957528790879	0.000815696029503109	0.000807569454417117
217	40	0	10	39.3084487915039	0.0289344787597656	9.61371231079102	3.32175946235657	0.16927082836628	0.159143522381783	-736.110839843746	-2087.96305338541	-2819.44417317708	19.2476854324341	19.1059017181396	19.916088104248	18.744213104248	0.0218423472819130	0.000695654207984456	0.000654033800592274	0.0261747110103853	0.000822827788528666	0.000765772161976489
217.5	40	0	10	39.344612121582	0.0289344787597656	9.61371231079102	3.38541650772095	0.170717597007751	0.167824059724808	-731.481119791666	-2087.96305338541	-2813.88883463541	19.2274303436279	19.1059017181396	19.916088104248	18.744213104248	0.0222609265145049	0.000701600027677703	0.000689708367905824	0.0266793904305581	0.000829860572364416	0.000807587102214029
218	40	0	10	39.3096542358398	0.0289344787597656	9.61371231079102	3.42013883590698	0.173611119389534	0.179398149251938	-729.166666666666	-2087.96305338541	-2805.55582682292	19.2173023223877	19.1059017181396	19.916088104248	18.744213104248	0.0224892444505916	0.000713491610804357	0.000737274696770511	0.0269545800938941	0.000843926073491131	0.000863356082281659
218.5	40	0	10	39.344612121582	0.0289344787597656	9.61371231079102	3.4375	0.176504626870155	0.190972223877907	-722.222493489586	-2076.38875325521	-2805.55582682292	19.2071743011475	19.1059017181396	19.916088104248	18.744213104248	0.0226034034179003	0.000725383140488726	0.000784841105402911	0.0270942149907564	0.000858091606631718	0.000919056825010200
219	40	0	10	39.3096542358398	0.0289344787597656	9.61371231079102	3.44907402992249	0.199652776122093	0.192418985068798	-724.536946614586	-2076.38875325521	-2805.55582682292	19.2004229240119	19.1059017181396	19.916088104248	18.744213104248	0.0226795088729703	0.000820516167160849	0.000790786928147798	0.0271854431789063	0.000970629170774469	0.000926019443222181
219.5	40	0	10	39.3084487915039	0.0289344787597656	9.61371231079102	3.45775461196899	0.217013880610466	0.193865746259689	-724.536946614586	-2083.33333333333	-2805.55582682292	19.1936715431511	19.1059017181396	19.916088104248	18.744213104248	0.0227365883561088	0.000891866831318240	0.000796732754683016	0.0272544925373027	0.00105495956068759	0.000932982065872676
220	40	0	10	39.3084487915039	0.0289344787597656	9.61371231079102	3.47511553764343	0.228587970137596	0.214120373129845	-724.536946614586	-2086.57389322916	-2805.55582682292	19.1869201660156	19.1059017181396	19.916088104248	18.744213104248	0.0228507457541049	0.000939434863037396	0.000879974758287805	0.0273919663230181	0.00111118990634171	0.00103045928898681
220.5	40	0	10	39.3084487915039	0.0289344787597656	9.61371231079102	3.47800946235657	0.231481477618217	0.228587970137596	-724.536946614586	-2078.70345052083	-2803.24055989583	19.1869201660156	19.0856475830078	19.916088104248	18.744213104248	0.0228697748612032	0.000951326971563939	0.000939434385136901	0.0274147771610713	0.00112542348558297	0.00110011296909726
221	40	0	10	39.3084487915039	0.0289344787597656	9.61371231079102	3.48958349227905	0.245949059724808	0.243055552244186	-723.148274739586	-2074.07389322916	-2802.77766927083	19.1869201660156	19.0856475830078	19.916088104248	18.7731475830078	0.0229458803153729	0.00101078894121695	0.000998895482469134	0.0275063871407886	0.00119582301877931	0.00116974964590456
221.5	40	0	10	39.3084487915039	0.0289344787597656	9.61371231079102	3.51273155212402	0.243055552244186	0.266203701496124	-722.222493489586	-2075.46280924479	-2800.92610677083	19.1869201660156	19.0856475830078	19.916088104248	18.7731475830078	0.0230980912229693	0.000998896382951239	0.00109403909225630	0.0276891049212245	0.00118173687832117	0.00128119099561491
222	40	0	10	39.3229141235352	0.0289344787597656	9.61371231079102	3.49826383590698	0.234375	0.280671298503876	-722.222493489586	-2076.38875325521	-2800.46313476563	19.1869201660156	19.0856475830078	19.916088104248	18.7731475830078	0.0230029582300452	0.000963219208554544	0.00115351007242812	0.0275750631418794	0.00113951863071555	0.00135084173406195
222.5	40	0	10	39.3156814575195	0.0289344787597656	9.61371231079102	3.50694441795349	0.225694447755814	0.283564805984497	-720.37027994792	-2076.38875325521	-2798.61124674479	19.1666660308838	19.0856475830078	19.8958339691162	18.7731475830078	0.0230600377126478	0.000927542778054026	0.00116540510376584	0.0276459123157189	0.00109731229090037	0.00136489164384445
223	40	0	10	39.3084487915039	0.0289344787597656	9.61371231079102	3.515625	0.222800940275192	0.280671298503876	-719.907226562494	-2076.38875325521	-2789.35180664063	19.1666660308838	19.0856475830078	19.8958339691162	18.7731475830078	0.0231171171947778	0.000915650805686636	0.00115351014057940	0.0277144706012150	0.00108324371341744	0.00135108757200711
223.5	40	0	10	39.3084487915039	0.0289344787597656	9.61371231079102	3.52719902992249	0.228587970137596	0.277777791023254	-719.907226562494	-2076.38875325521	-2787.03694661459	19.1666660308838	19.0856475830078	19.8958339691162	18.7731475830078	0.0231932226481704	0.000939434872373299	0.00114161546488770	0.0278057113183369	0.00111138101265621	0.00133718695405557
224	40	0	10	39.3084487915039	0.0289344787597656	9.61371231079102	3.52430558204651	0.231481477618217	0.274884253740311	-719.907226562494	-2076.38875325521	-2788.88916015625	19.1666660308838	19.0856475830078	19.8958339691162	18.7731475830078	0.0231741966767746	0.000951326972672831	0.00112972094236359	0.0277829016089572	0.00112544974148689	0.00132322988740505
224.5	40	0	10	39.3084487915039	0.0289344787597656	9.61371231079102	3.52719902992249	0.240162029862404	0.266203701496124	-719.907226562494	-2076.38875325521	-2789.35221354167	19.1666660308838	19.0856475830078	19.8958339691162	18.7731475830078	0.0231932226481704	0.000987003873864264	0.00109403913320431	0.0278057113183369	0.00116765663814424	0.00128143014790820
225	40	0	10	39.3084487915039	0.0289344787597656	9.61371231079102	3.53587961196899	0.237268514931202	0.260416656732559	-719.907226562494	-2076.38875325521	-2791.20377604167	19.1666660308838	19.0856475830078	19.8958339691162	18.7731475830078	0.0232503021300098	0.000975111495921622	0.00107025227144822	0.0278741423258904	0.00115358758085303	0.00125354542414880
225.5	40	0	10	39.3084487915039	0.0289344787597656	9.61371231079102	3.53298608399928	0.234375	0.248842597007751	-719.907226562494	-2076.38875325521	-2791.66666666667	19.1666660308838	19.0856475830078	19.8958339691162	18.7731475830078	0.0232312756319937	0.000963219208554544	0.00102268062132108	0.0278513319851602	0.00113951863071555	0.00119782094693302
226	40	0	10	39.3084487915039	0.0289344787597656	9.58116188049316	3.53009255602956	0.243055552244186	0.254629611968994	-719.907226562494	-2076.38875325521	-2791.66666666667	19.1666660308838	19.0856475830078	19.8958339691162	18.7731475830078	0.0232122491339646	0.000998896382228554	0.00104646609830416	0.0278285216444145	0.00118172584972837	0.00122567983265858
226.5	40	0	10	39.3084487915039	0.0289344787597656	9.59924545288086	3.52719902992249	0.245949059724808	0.280671298503876	-719.907226562494	-2076.38875325521	-2791.66666666667	19.1666660308838	19.0856475830078	19.8958339691162	18.7731475830078	0.0231932226481704	0.00101078893918312	0.00115351013369213	0.0278057113183369	0.00119579511879631	0.00135105581530536
227	40	0	10	39.3084487915039	0.0289344787597656	9.61371231079102	3.52141189575195	0.251736104488373	0.277777791023254	-719.907226562494	-2075.46280924479	-2791.66666666667	19.1666660308838	19.0856475830078	19.8958339691162	18.7731475830078	0.0231551691376356	0.00103457455068506	0.00114161545246839	0.0277600900200537	0.00122394566722220	0.00133712409700559
227.5	40	0	10	39.3084487915039	0.0289344787597656	9.61371231079102	3.53587961196899	0.243055552244186	0.283564805984497	-718.981445312493	-2069.44433593749	-2791.66666666667	19.1666660308838	19.0856475830078	19.8958339691162	18.7731475830078	0.0232503021300317	0.000998896387649883	0.00116540512665163	0.0278743988911833	0.00118180856223780	0.00136498789872756
228	40	0	10	39.3084487915039	0.0289344787597656	9.61371231079102	3.52719902992249	0.254629611968994	0.295138895511627	-717.592773437494	-2063.42594401041	-2793.05558268229	19.1666660308838	19.0856475830078	19.8958339691162	18.7731475830078	0.0231932226482263	0.00104646752150176	0.00121298901813200	0.0278063511569015	0.00123816574007609	0.00142070079190042
228.5	40	0	10	39.3084487915039	0.0289344787597656	9.61371231079102	3.50694441795349	0.251736104488373	0.298032402992249	-718.518554687494	-2063.88891601563	-2792.59261067708	19.1666660308838	19.0856475830078	19.8958339691162	18.7731475830078	0.0230600377126945	0.00103457456352264	0.00122488601330173	0.0276464212919397	0.00122408844766754	0.00143464176658521
229	40	0	10	39.3084487915039	0.0289344787597656	9.61371231079102	3.50983810424805	0.237268522381783	0.295138895511627	-719.907226562494	-2062.5	-2791.66666666667	19.1666660308838	19.0856475830078	19.8958339691162	18.8020858764648	0.0230790652518660	0.000975111535066419	0.00121298902496358	0.0276688511823115	0.00115374909975673	0.00142072083132303
229.5	40	0	10	39.3084487915039	0.0289344787597656	9.61371231079102	3.51273155212402	0.208333343267441	0.29803241789341	-719.907226562494	-2062.5	-2790.27799479167	19.1666660308838	19.0856475830078	19.8958339691162	18.8020858764648	0.0230980912233286	0.000856191420770051	0.00122488608712402	0.0276916608917714	0.00101304317035445	0.00143467556264437
230	40	0	10	39.3084487915039	0.0289344787597656	9.61371231079102	3.515625	0.199652776122093	0.300925940275192	-719.907226562494	-2062.5	-2789.35221354167	19.1666660308838	19.0856475830078	19.8958339691162	18.8020858764648	0.0231171171947778	0.000820516169979454	0.00123678365217249	0.0277144706012150	0.000970832318566670	0.00144862446893649
230.5	40	0	10	39.3084487915039	0.0289344787597656	9.61371231079102	3.50983810424805	0.202546283602715	0.295138895511627	-719.907226562494	-2062.5	-2782.40738932292	19.1666660308838	19.0856475830078	19.8958339691162	18.8020858764648	0.0230790652518660	0.000832407832399233	0.00121298907052635	0.0276688511823115	0.000984902498559460	0.00142085442515431
231	40	0	10	39.3084487915039	0.0289344787597656	9.61371231079102	3.50549781322479	0.208333343267441	0.289351850748062	-719.907226562494	-2062.03702799479	-2777.77750651041	19.1666660308838	19.0856475830078	19.8958339691162	18.8020858764648	0.0230505255107811	0.000856191420847477	0.00118919633507236	0.0276346356783367	0.00101304789658919	0.00139304988249814
231.5	40	0	10	39.3084487915039	0.0289344787597656	9.61371231079102	3.50115752220154	0.217013880610466	0.286458343267441	-719.444335937493	-2060.18513997396	-2777.77750651041	19.1666660308838	19.065393447876	19.8958339691162	18.8020858764648	0.0230219857696768	0.000891866843136955	0.00117730063125470	0.0276005471972455	0.00105535198435565	0.00137911500201062
232	40	0	10	39.3084487915039	0.0289344787597656	9.61371231079102	3.50405097007751	0.222800940275192	0.290798619389534	-718.055664062493	-2060.18513997396	-2779.16666666667	19.1666660308838	19.065393447876	19.8755798339844	18.8020858764648	0.0230410117412162	0.000915650814896965	0.00119514443991613	0.0276237383954178	0.00108349571678156	0.00140009464767467
232.5	40	0	10	39.3084487915039	0.0289344787597656	9.61371231079102	3.50694441795349	0.240162029862404	0.295138895511627	-719.907226562494	-2060.64811197916	-2780.09277343749	19.1666660308838	19.065393447876	19.8958339691162	18.8020858764648	0.0230600377126595	0.000987003893049166	0.00121298908192140	0.0276460395933271	0.00116792284149320	0.00142088782068457
233	40	0	10	39.3084487915039	0.0289344787597656	9.61371231079102	3.51851844787598	0.243055552244186	0.283564805984497	-719.907226562494	-2062.03702799479	-2781.48144531251	19.1666660308838	19.065393447876	19.8907704353333	18.8020858764648	0.0231361431662134	0.000998896402768126	0.00116540516998850	0.0277372803106424	0.00118197871916391	0.00136515267020208
233.5	40	0	10	39.3084487915039	0.0289344787597656	9.61371231079102	3.53009247779846	0.248842597007751	0.263310194015503	-719.444335937493	-2060.18513997396	-2782.40722656249	19.1666660308838	19.065393447876	19.8857069015503	18.8020858764648	0.0232122486195642	0.00102268176719468	0.00108214569156514	0.0278286491003887	0.00121014615654628	0.00126763271953697
234	40	0	10	39.3084487915039	0.0289344787597656	9.61371231079102	3.52719902992249	0.247878084424883	0.254629611968994	-717.592773437494	-2060.18513997396	-2782.40722656249	19.1666660308838	19.065393447876	19.8806433677673	18.8020858764648	0.0231932226482263	0.00101871748463976	0.00104646611867623	0.0278063511569015	0.00120545519455674	0.00122585861092320
234.5	40	0	10	39.3084487915039	0.0289344787597656	9.61371231079102	3.515625	0.246913571842015	0.240162029862404	-717.592773437494	-2060.18513997396	-2783.33333333333	19.1666660308838	19.065393447876	19.8755798339844	18.8020858764648	0.0231171171948351	0.00101475321639479	0.000987003102621635	0.0277151083402370	0.00120076424950027	0.00115621114194775
235	40	0	10	39.3084487915039	0.0289344787597656	9.61371231079102	3.52430558204651	0.245949059724808	0.251736104488373	-717.592773437494	-2060.18513997396	-2784.72249348959	19.1666660308838	19.065393447876	19.8755798339844	18.8310203552246	0.0231741966768308	0.00101078896393412	0.00103457331337666	0.0277835409226470	0.00119607332312146	0.00121191951857793
235.5	40	0	10	39.3084487915039	0.0289344787597656	9.61371231079102	3.53298616409302	0.248119197785854	0.243055552244186	-717.592773437494	-2060.18513997396	-2784.72249348959	19.1666660308838	19.065393447876	19.8755798339844	18.8020858764648	0.0232312761587080	0.00101970849315216	0.000998895511869515	0.0278519735049149	0.00120662786153963	0.00117012584048147
236	40	0	10	39.3084487915039	0.0289344787597656	9.61371231079102	3.52719902992249	0.250289335846901	0.245949059724808	-717.592773437494	-2060.18513997396	-2784.72249348959	19.1666660308838	19.065393447876	19.8755798339844	18.8117307014763	0.0231932226482263	0.00102862809540008	0.00101078795946637	0.0278063511569015	0.00121718248637454	0.00118405688739708
236.5	40	0	10	39.3084487915039	0.0289344787597656	9.61371231079102	3.52141189575195	0.252459473907948	0.254629611968994	-717.592773437494	-2060.18513997396	-2784.72249348959	19.1666660308838	19.065393447876	19.8755798339844	18.8213755264878	0.0231551691376922	0.00103754777594839	0.00104646611939537	0.0277607288088254	0.00122773720386283	0.00122585098535596
237	40	0	10	39.3084487915039	0.0289344787597656	9.61371231079102	3.51273155212402	0.254629611968994	0.257523149251938	-717.592773437494	-2057.87027994792	-2784.72249348959	19.1666660308838	19.065393447876	19.8755798339844	18.8310203552246	0.0230980912233863	0.00104646754328182	0.00105835919114884	0.0276922981059186	0.00123832090834575	0.00123978276342090
237.5	40	0	10	39.3084487915039	0.0289344787597656	9.61371231079102	3.50983810424805	0.260416656732559	0.269097208976746	-717.592773437494	-2057.87027994792	-2785.64827473959	19.1666660308838	19.065393447876	19.8755798339844	18.8310203552246	0.0230790652519240	0.00107025407995938	0.00110593282950250	0.0276694878715839	0.00126646833240497	0.00129549928430907
238	40	0	10	39.3084487915039	0.0289344787597656	9.61371231079102	3.50694441795349	0.269097208976746	0.271990746259689	-717.592773437494	-2057.87027994792	-2786.11116536459	19.1666660308838	19.065393447876	19.8755798339844	18.8310203552246	0.0230600377127179	0.00110593530605280	0.00111782684297129	0.0276466757576814	0.00130869115010299	0.00130942588194108
238.5	40	0	10	39.3084487915039	0.0289344787597656	9.61371231079102	3.47800946235657	0.257523149251938	0.283564805984497	-717.592773437494	-2055.55582682292	-2785.64827473959	19.1666660308838	19.065393447876	19.8755798339844	18.8310203552246	0.0228697748617173	0.00105836078863223	0.00116540518549043	0.0274185696541322	0.00125242380061274	0.00136516571663045
239	40	0	10	39.3084487915039	0.0289344787597656	9.61371231079102	3.46932864189148	0.254629611968994	0.287905097007751	-717.592773437494	-2057.87027994792	-2787.03694661459	19.1666660308838	19.065393447876	19.8755798339844	18.8310203552246	0.0228126938113076	0.00104646754328182	0.00118324844517620	0.0273501351913509	0.00123832090834575	0.00138604792719698
239.5	40	0	10	39.3084487915039	0.0289344787597656	9.61371231079102	3.48090291023254	0.260416656732559	0.292245388031006	-717.592773437494	-2057.87027994792	-2786.57405598959	19.1666660308838	19.065393447876	19.8755798339844	18.8310203552246	0.0228888008333369	0.00107025407995938	0.00120109257324779	0.0274413798886555	0.00126646833240497	0.00140695700949660
240	40	0	10	39.3084487915039	0.0289344787597656	9.61371231079102	3.48379635810852	0.251736104488373	0.280671298503876	-717.592773437494	-2057.87027994792	-2785.18538411459	19.1666660308838	19.065393447876	19.8755798339844	18.8310203552246	0.0229078268049417	0.00103457458346391	0.00115351018817244	0.0274641901231610	0.00122424756139946	0.00135123816291413
240.5	40	0	10	39.3084487915039	0.0289344787597656	9.61371231079102	3.49247694015503	0.24884258210659	0.295138895511627	-717.592773437494	-2057.87027994792	-2787.03694661459	19.1666660308838	19.065393447876	19.8755798339844	18.8310203552246	0.0229649062873978	0.00102268170824038	0.00121298910592176	0.0275326227061229	0.00121017431455661	0.00142088590340383
241	40	0	10	39.3084487915039	0.0289344787597656	9.61371231079102	3.4944059047848	0.245949059724808	0.292245388031006	-717.592773437494	-2057.87027994792	-2787.03694661459	19.1666660308838	19.065393447876	19.8755798339844	18.8310203552246	0.0229775902643477	0.00101078896597282	0.00120109257118157	0.0275478295241871	0.00119610122504511	0.00140695039612750
241.5	40	0	10	39.3084487915039	0.0289344787597656	9.61371231079102	3.49633487034589	0.231481477618217	0.280671298503876	-717.592773437494	-2057.87027994792	-2787.03694661459	19.1666660308838	19.065393447876	19.8755798339844	18.8310203552246	0.0229902742474151	0.000951326987282922	0.00115351018265567	0.0275630363495857	0.00112573782778924	0.00135121276025206
242	40	0	10	39.3084487915039	0.0289344787597656	9.61371231079102	3.49826383590698	0.222800940275192	0.277777791023254	-717.592773437494	-2057.87027994792	-2787.03694661459	19.1666660308838	19.065393447876	19.8755798339844	18.8599548339844	0.0230029582304762	0.000915650815655606	0.00114161549661038	0.0275782431749766	0.00108352099121417	0.00133727941852240
242.5	40	0	10	39.3084487915039	0.0289344787597656	9.61371231079102	3.50115752220154	0.237268522381783	0.283564805984497	-717.592773437494	-2057.87027994792	-2787.03694661459	19.1666660308838	19.065393447876	19.8755798339844	18.8599548339844	0.0230219857697242	0.000975111545246010	0.00116540518090585	0.0276010552889293	0.00115388291036780	0.00136514646769609
243	40	0	10	39.3084487915039	0.0289344787597656	9.61371231079102	3.49826383590698	0.231481477618217	0.277777776122093	-715.740559895827	-2057.87027994792	-2787.03694661459	19.1666660308838	19.065393447876	19.8755798339844	18.8599548339844	0.0230029582305239	0.000951326987282922	0.00114161543535516	0.0275787510252322	0.00112573782778924	0.00133727934676852
243.5	40	0	10	39.3084487915039	0.0289344787597656	9.61371231079102	3.50115752220154	0.228587970137596	0.271990746259689	-717.12972005208	-2057.87027994792	-2787.5	19.1666660308838	19.065393447876	19.8755798339844	18.8599548339844	0.0230219857697360	0.000939434885256398	0.00111782683994932	0.0276011823565137	0.00111166549589690	0.00130940741830344
244	40	0	10	39.3084487915039	0.0289344787597656	9.61371231079102	3.50694441795349	0.231481477618217	0.280671298503876	-719.444335937493	-2057.87027994792	-2789.35221354167	19.1666660308838	19.065393447876	19.8755798339844	18.8599548339844	0.0230600377126712	0.000951326987282922	0.00115351017575844	0.0276461668261980	0.00112573782778924	0.00135118099576117
244.5	40	0	10	39.3084487915039	0.0289344787597656	9.61371231079102	3.49537038803101	0.225694447755814	0.277777791023254	-719.907226562494	-2057.87027994792	-2789.35221354167	19.1666660308838	19.065393447876	19.8755798339844	18.8599548339844	0.0229839322588842	0.000927542789396086	0.00114161549039234	0.0275547988757465	0.00109759317130124	0.00133724798229064
245	40	0	10	39.3084487915039	0.0289344787597656	9.61371231079102	3.46932864189148	0.219907402992249	0.274884253740311	-716.203450520826	-2057.87027994792	-2789.35221354167	19.1666660308838	19.065393447876	19.8755798339844	18.8599548339844	0.0228126938113458	0.000903758774338926	0.00112972096980682	0.0273505129728662	0.00106944873116187	0.00132331516183825
245.5	40	0	10	39.3084487915039	0.0289344787597656	9.61371231079102	3.43171310424805	0.214120373129845	0.271990731358528	-715.277506510413	-2057.87027994792	-2789.35221354167	19.1666660308838	19.065393447876	19.8755798339844	18.8599548339844	0.0225653514750903	0.000879975018826359	0.00111782677466713	0.0270542192376425	0.00104130459815051	0.00130938272260159
246	40	0	10	39.3084487915039	0.0289344787597656	9.61371231079102	3.40856504440308	0.205439805984497	0.269097208976746	-715.277506510413	-2057.87027994792	-2789.35221354167	19.1666660308838	19.065393447876	19.8755798339844	18.8599548339844	0.0224131405639966	0.000844299584048939	0.00110593282226121	0.0268717293985795	0.000999088633515181	0.00129545056769467
246.5	40	0	10	39.3084487915039	0.0289344787597656	9.61371231079102	3.42592597007751	0.208333343267441	0.274884253740311	-715.277506510413	-2056.94449869792	-2789.35221354167	19.1666660308838	19.065393447876	19.8755798339844	18.8888893127441	0.0225272979635578	0.000856191423697698	0.00112972096980682	0.0270085958382065	0.00101317010620674	0.00132331516183825
247	40	0	10	39.3084487915039	0.0289344787597656	9.61371231079102	3.44907402992249	0.205439805984497	0.269097208976746	-715.277506510413	-2055.55582682292	-2787.03694661459	19.1666660308838	19.0856475830078	19.8755798339844	18.8599548339844	0.0226795088738198	0.000844299582648248	0.00110593282678736	0.0271910856762723	0.000999042685885080	0.00129548101959217
247.5	40	0	10	39.3084487915039	0.0289344787597656	9.61371231079102	3.45003851270303	0.190972223877907	0.283564805984497	-715.277506510413	-2055.55582682292	-2787.03694661459	19.1666660308838	19.065393447876	19.8755798339844	18.8888893127441	0.0226858508654339	0.000784841188547201	0.00116540518090585	0.0271986892640880	0.000928751135525367	0.00136514646769609
248	40	0	10	39.3084487915039	0.0289344787597656	9.61371231079102	3.45100299548358	0.188078716397285	0.286458343267441	-716.666666666666	-2055.55582682292	-2787.03694661459	19.1666660308838	19.065393447876	19.8755798339844	18.8888893127441	0.0226921928570065	0.000772949603018939	0.00117730064060127	0.0272059171099211	0.000914679086652634	0.00137908071567343
248.5	40	0	10	39.3084487915039	0.0289344787597656	9.61371231079102	3.45196747779846	0.190972223877907	0.289351850748062	-717.592773437494	-2055.55582682292	-2787.03694661459	19.1666660308838	19.065393447876	19.8755798339844	18.8888893127441	0.0226985348455287	0.000784841188547201	0.00118919634540761	0.0272132700243881	0.000928751135525367	0.00139301525077178
249	40	0	10	39.3084487915039	0.0289344787597656	9.61371231079102	3.45775461196899	0.196759253740311	0.292245388031006	-716.203613281253	-2054.16666666667	-2784.72249348959	19.1666660308838	19.065393447876	19.8755798339844	18.8888893127441	0.0227365883568009	0.000808624471033113	0.00120109258151346	0.0272592688503916	0.000956908759140483	0.00140698346297414
249.5	40	0	10	39.3084487915039	0.0289344787597656	9.61371231079102	3.46354150772095	0.205439805984497	0.298032402992249	-716.666666666666	-2053.24055989583	-2784.72249348959	19.1666660308838	19.065393447876	19.8755798339844	18.8888893127441	0.0227746403002268	0.000844299584723234	0.00122488612015483	0.0273047642473622	0.000999135242549914	0.00143485568190989
250	40	0	10	39.3084487915039	0.0289344787597656	9.61371231079102	3.46643495559692	0.214120373129845	0.300925940275192	-717.12972005208	-2053.24055989583	-2784.72249348959	19.1666660308838	19.065393447876	19.8755798339844	18.8888893127441	0.0227936662719098	0.000879975019846334	0.00123678375051377	0.0273274488846021	0.00104135317700084	0.00144879280001490
250.5	40	0	10	39.3084487915039	0.0289344787597656	9.61371231079102	3.47800946235657	0.219907402992249	0.303819447755814	-715.277506510413	-2053.24055989583	-2784.72249348959	19.1666660308838	19.065393447876	19.8755798339844	18.8888893127441	0.0228697748617797	0.000903758775670646	0.00124868180396301	0.0274192007914930	0.00106949862332611	0.00146273041373621
251	40	0	10	39.3084487915039	0.0289344787597656	9.61371231079102	3.47511553764343	0.217013880610466	0.300925940275192	-715.277506510413	-2053.24055989583	-2786.57405598959	19.1666660308838	19.065393447876	19.8755798339844	18.8888893127441	0.0228507457546854	0.000891866844886551	0.00123678373943541	0.0273963862727032	0.00105542583759538	0.00144876555744972
251.5	40	0	10	39.3084487915039	0.0289344787597656	9.61371231079102	3.47222208976746	0.225694447755814	0.295138895511627	-715.277506510413	-2053.24055989583	-2787.03694661459	19.1666660308838	19.065393447876	19.8755798339844	18.8888893127441	0.0228317197830360	0.000927542791122835	0.00121298910592176	0.0273735755130844	0.00109764437689227	0.00142088590340383
252	40	0	10	39.3084487915039	0.0289344787597656	9.61371231079102	3.47366881370544	0.217013880610466	0.300925940275192	-715.277506510413	-2053.24055989583	-2785.18538411459	19.1869201660156	19.065393447876	19.8755798339844	18.9178237915039	0.0228412327685328	0.000891866844886551	0.00123678374774402	0.0273830835642288	0.00105542583759538	0.00144878598937338
252.5	50	0	10	39.3084487915039	0.0289344787597656	9.61371231079102	3.47511553764343	0.222800940275192	0.309606462717056	-715.277506510413	-2053.24055989583	-2784.72249348959	19.1666660308838	19.065393447876	19.8755798339844	18.8888893127441	0.0228507457546854	0.000915650817173311	0.00127247972469922	0.0273963862727032	0.00108357154008003	0.00149060776594400
253	50	0	10	39.4531234741211	0.043402099609375	9.62818069458008	3.48090291023254	0.228587970137596	0.3125	-683.796061197919	-2003.24055989583	-2784.72249348959	19.1734174117446	19.065393447876	19.8755798339844	18.903356552124	0.0228888008341334	0.000939434908446748	0.00128437981073836	0.0274499664847395	0.00111227746079425	0.00150454776068108
253.5	50	0	10	42.7083297729492	0.0651035308837891	9.63300348520279	3.49247694015503	0.225694447755814	0.303819447755814	-558.796223958334	-1885.64811197916	-2695.83349609375	19.1801687888801	19.065393447876	19.8755798339844	18.9178237915039	0.0229649062913022	0.000927542854065521	0.00124868239142180	0.0275748166644379	0.00109949798212888	0.00146405090431137
254	50	0	10	48.0703815460205	0.0506359100341797	9.61371231079102	3.50405097007751	0.231481477618217	0.292245388031006	-403.240722656254	-1813.42610677083	-2628.24080403645	19.1869201660156	19.065393447876	19.8755798339844	18.9178237915039	0.0230410117487955	0.000951327105864388	0.00120109328458269	0.0277082790478461	0.00112851078332144	0.00140921914072769
254.5	50	0	10	49.5997278928757	0.0289344787597656	9.61371231079102	3.54166650772095	0.228587966412306	0.289351850748062	-344.907226562494	-1800.92610677083	-2555.55558268229	19.1936715468764	19.065393447876	19.8755798339844	18.9178237915039	0.0232883540809135	0.000939434979912785	0.00118919728959370	0.0280212682822780	0.00111454378072819	0.00139628960444855
255	50	0	10	49.6003307163715	0.0289344787597656	9.61371231079102	3.55758094787598	0.225694453343749	0.269097208976746	-303.240559895827	-1787.03694661459	-2543.05574544271	19.2004229240119	19.065393447876	19.8755798339844	18.9178237915039	0.0233930000590017	0.000927542914465495	0.00110593330854946	0.0281581483166318	0.00110058866873642	0.00129869002617561
255.5	50	0	10	49.5997278809547	0.0289344787597656	9.61371231079102	3.57349538803101	0.222800940275192	0.248842597007751	-289.352213541666	-1787.03694661459	-2534.72249348959	19.2071743011475	19.065393447876	19.8755798339844	18.9178237915039	0.0234976460360995	0.000915650905398327	0.00102268086386552	0.0282873468279307	0.00108647804353114	0.00120102857776587
256	50	0	10	49.580436706543	0.0289344787597656	9.61371231079102	3.60532402992249	0.208333343267441	0.260416656732559	-282.407226562494	-1787.03694661459	-2529.16682942708	19.2021107673645	19.0856475830078	19.8755798339844	18.9178237915039	0.0237069364213445	0.000856191467351786	0.00107025266096115	0.0285417549900499	0.00101585522678082	0.00125696723402803
256.5	50	0	10	49.580436706543	0.0289344787597656	9.61371231079102	3.64583349227905	0.193865746259689	0.269097208976746	-280.092773437494	-1787.03694661459	-2520.83333333333	19.1970472335815	19.065393447876	19.8755798339844	18.9178237915039	0.0239733078534108	0.000796732873457515	0.00110593335290502	0.0288636116996477	0.000945374234293471	0.00129898231114085
257	50	0	10	49.6129905700684	0.0289344787597656	9.61371231079102	3.66608810424805	0.185185194015503	0.280671298503876	-277.777506510413	-1784.72249348959	-2522.22200520833	19.1919836997986	19.065393447876	19.8755798339844	18.9178237915039	0.0241064927849410	0.000761057984539043	0.00115351098015953	0.0290251328844072	0.000903064712137673	0.00135484592277228
257.5	50	0	10	49.580436706543	0.0289344787597656	9.61371231079102	3.68055558204651	0.188078716397285	0.289351850748062	-277.777506510413	-1784.72249348959	-2523.14778645833	19.1869201660156	19.065393447876	19.8755798339844	18.9178237915039	0.0242016242067312	0.000772949619511438	0.00118919742320197	0.0291401794542764	0.000917175221627559	0.00139674802177925
258	50	0	10	49.6154019683599	0.0289344787597656	9.61371231079102	3.67476844787598	0.190972223877907	0.292245373129845	-277.777506510413	-1784.25944010416	-2523.14778645833	19.1869201660156	19.065393447876	19.8755798339844	18.9178237915039	0.0241635706974229	0.000784841207793305	0.00120109370053478	0.0290943607901803	0.000931290009069470	0.00141072055611793
258.5	50	0	10	49.580436706543	0.0289344787597656	9.61371231079102	3.69791650772095	0.199652776122093	0.295138895511627	-277.777506510413	-1782.40722656249	-2522.68489583333	19.1869201660156	19.065393447876	19.8755798339844	18.9178237915039	0.0243157815990013	0.000820516202270570	0.00121299042221936	0.0292776316710520	0.000973639962092905	0.00142470028879690
259	50	0	10	49.580436706543	0.0289344787597656	9.61371231079102	3.69068276882172	0.198688268661499	0.283564805984497	-275.463053385413	-1782.40722656249	-2518.51855468749	19.1869201660156	19.065393447876	19.8755798339844	18.9178237915039	0.0242682158883169	0.000816552298052942	0.00116540607707662	0.0292210292051246	0.000968936318774819	0.00136886852234213
259.5	50	0	10	49.6166076660156	0.0289344787597656	9.61371231079102	3.68344902992249	0.197723761200905	0.271990746259689	-275.463053385413	-1782.40722656249	-2509.25944010416	19.1869201660156	19.065393447876	19.8755798339844	18.9178237915039	0.0242206501775459	0.000812588396335318	0.00111782745222613	0.0291637559786955	0.000964232678423285	0.00131310645250917
260	50	0	10	49.6166076660156	0.0289344787597656	9.61371231079102	3.68634247779846	0.196759253740311	0.263310179114342	-275.463053385413	-1782.40722656249	-2512.037109375	19.1869201660156	19.065393447876	19.8755798339844	18.9467582702637	0.0242396761483143	0.000808624497022243	0.00108214606976836	0.0291866648917379	0.000959529040925033	0.00127115596496962
260.5	50	0	10	49.6166076660156	0.0289344787597656	9.61371231079102	3.70659708976746	0.202546283602715	0.254629611968994	-275.463053385413	-1782.40722656249	-2523.14778645833	19.1869201660156	19.065393447876	19.8755798339844	18.9467582702637	0.0243728610789307	0.000832407869687623	0.00104646641684431	0.0293470310581316	0.000987750838369475	0.00122910617620593
261	50	0	10	49.6166076660156	0.0289344787597656	9.61371231079102	3.70804381370544	0.193865746259689	0.257523149251938	-275.463053385413	-1782.40722656249	-2522.68489583333	19.1869201660156	19.065393447876	19.8755798339844	18.9467582702637	0.0243823740642844	0.000796732873843418	0.00105835952478283	0.0293584855146160	0.000945418217142378	0.00124308081332597
261.5	50	0	10	49.6166076660156	0.0289344787597656	9.61371231079102	3.70949053764343	0.196759253740311	0.266203701496124	-275.463053385413	-1780.55566406249	-2520.37036132812	19.1869201660156	19.065393447876	19.8755798339844	18.9467582702637	0.0243918870496362	0.000808624497201269	0.00109403963101050	0.0293699399710982	0.000959546893538645	0.00128501847369511
262	50	0	10	49.5840538024902	0.0289344787597656	9.61371231079102	3.70080995559692	0.193865746259689	0.260416656732559	-275.463053385413	-1780.09277343749	-2518.51847330729	19.1869201660156	19.065393447876	19.8755798339844	18.9467582702637	0.0243348075697666	0.000796732874036390	0.00107025267628218	0.0293012113444881	0.000945440204701307	0.00125710276404002
262.5	50	0	10	49.580436706543	0.0289344787597656	9.61371231079102	3.66608810424805	0.190972223877907	0.254629611968994	-275.463053385413	-1778.24055989583	-2518.51847330729	19.1869201660156	19.065393447876	19.8755798339844	18.9467582702637	0.0241064927850318	0.000784841208225074	0.00104646642216553	0.0290263006125496	0.000931346335575817	0.00122916378620904
263	50	0	10	49.580436706543	0.0289344787597656	9.61371231079102	3.65740752220154	0.193865746259689	0.263310194015503	-275.463053385413	-1779.62972005208	-2518.51847330729	19.1869201660156	19.065393447876	19.8755798339844	18.9467582702637	0.0240494133047954	0.000796732874075003	0.00108214612059530	0.0289575719854978	0.000945444603759341	0.00127107262559824
263.5	50	0	10	49.6021392822266	0.0289344787597656	9.61371231079102	3.65162038803101	0.190972223877907	0.266203701496124	-275.463053385413	-1778.24055989583	-2518.51847330729	19.1869201660156	19.065393447876	19.8755798339844	18.9467582702637	0.0240113597953509	0.000784841208225074	0.00109403963433134	0.0289117522715166	0.000931346335575817	0.00128504256869959
264	50	0	10	49.6166076660156	0.0289344787597656	9.61371231079102	3.66608810424805	0.193865746259689	0.251736104488373	-275.463053385413	-1779.62972005208	-2518.51847330729	19.1869201660156	19.065393447876	19.8755798339844	18.9467582702637	0.0241064927850318	0.000796732874075003	0.00103457358344371	0.0290263006125496	0.000945444603759341	0.00121519463596929
264.5	50	0	10	49.6166076660156	0.0289344787597656	9.61371231079102	3.68634247779846	0.196759253740311	0.256076380610466	-275.463053385413	-1780.09277343749	-2516.20361328125	19.1869201660156	19.065393447876	19.8755798339844	18.9467582702637	0.0242396761483143	0.000808624497246030	0.00105241295978411	0.0291866648917379	0.000959551356692054	0.00123617746832161
265	50	0	10	49.6166076660156	0.0289344787597656	9.61371231079102	3.69502305984497	0.198206014931202	0.260416656732559	-275.463053385413	-1780.09277343749	-2516.20361328125	19.1869201660156	19.065393447876	19.8755798339844	18.9756965637207	0.0242967556283015	0.000814570347128469	0.00107025267961458	0.0292553935184895	0.000966606978109428	0.00125713222708867
265.5	50	0	10	49.6166076660156	0.0289344787597656	9.61371231079102	3.70080995559692	0.199652776122093	0.266203701496124	-275.463053385413	-1778.24055989583	-2516.20361328125	19.1869201660156	19.065393447876	19.8755798339844	18.9467582702637	0.0243348075697666	0.000820516202736812	0.00109403963848310	0.0293012113444881	0.000973680727631167	0.00128507268745623
266	50	0	10	49.6166076660156	0.0289344787597656	9.61371231079102	3.671875	0.202546283602715	0.251736104488373	-275.463053385413	-1779.16666666667	-2516.20361328125	19.1869201660156	19.065393447876	19.8755798339844	18.9756965637207	0.0241445447266600	0.000832407870106336	0.00103457358581782	0.0290721184387444	0.000987783002684466	0.00121522311581097
266.5	50	0	10	49.594905090332	0.0289344787597656	9.61371231079102	3.64872694015503	0.199652776122093	0.257523149251938	-275.463053385413	-1780.09277343749	-2518.51847330729	19.1869201660156	19.065393447876	19.8755798339844	18.9756965637207	0.0239923338244803	0.000820516202529534	0.00105835953014510	0.0288888433583512	0.000973662606075458	0.00124313325271491
267	50	0	10	49.6057563781738	0.0289344787597656	9.61371231079102	3.67766189575195	0.208333343267441	0.263310194015503	-275.463053385413	-1780.09277343749	-2516.20361328125	19.1869201660156	19.065393447876	19.8755798339844	18.9756965637207	0.0241825966682545	0.000856191470588569	0.00108214612431713	0.0291179362648986	0.00101599653484337	0.00127110241647615
267.5	50	0	10	49.5876708984375	0.0289344787597656	9.61371231079102	3.68055546283722	0.211226850748062	0.274884253740311	-275.463053385413	-1780.09277343749	-2516.20361328125	19.1869201660156	19.065393447876	19.8755798339844	18.9756965637207	0.0242016234229043	0.000868083226650714	0.00112972163775420	0.0291408461218020	0.00103010784448306	0.00132698521154055
268	50	0	10	49.6057563781738	0.0289344787597656	9.61371231079102	3.68344902992249	0.219907402992249	0.277777776122093	-275.463053385413	-1780.09277343749	-2516.20361328125	19.1869201660156	19.065393447876	19.8755798339844	18.9756965637207	0.0242206501775459	0.000903758855125918	0.00114161617084622	0.0291637559786955	0.00107244220093753	0.00134095667936396
268.5	50	0	10	49.5876708984375	0.0289344787597656	9.61371231079102	3.66608810424805	0.225694447755814	0.280671298503876	-275.463053385413	-1780.09277343749	-2516.20361328125	19.1869201660156	19.065393447876	19.8755798339844	18.9756965637207	0.0241064927850318	0.000927542894146968	0.00115351099848402	0.0290263006125496	0.00110066544545707	0.00135492849316453
269	50	0	10	49.6057563781738	0.0289344787597656	9.61371231079102	3.66030097007751	0.219907402992249	0.283564805984497	-275.463053385413	-1780.09277343749	-2516.20361328125	19.1869201660156	19.065393447876	19.8755798339844	18.9756965637207	0.0240684392756395	0.000903758855125918	0.00116540608488782	0.0289804808986313	0.00107244220093753	0.00136890061091490
269.5	50	0	10	49.5876708984375	0.0289344787597656	9.61371231079102	3.67476844787598	0.211226850748062	0.282118052244186	-275.463053385413	-1780.09277343749	-2516.20361328125	19.1869201660156	19.065393447876	19.8755798339844	18.9756965637207	0.0241635706974614	0.000868083226650714	0.00115945850001755	0.0290950273518266	0.00103010784448306	0.00136191450309553
270	50	0	10	49.6057563781738	0.0289344787597656	9.61371231079102	3.68055558204651	0.205439805984497	0.280671298503876	-275.463053385413	-1780.09277343749	-2516.20361328125	19.1869201660156	19.065393447876	19.8755798339844	18.9756965637207	0.0242016242067693	0.000844299624954135	0.00115351099848402	0.0291408470656432	0.00100188511891304	0.00135492849316453
270.5	50	0	10	49.6166076660156	0.0289344787597656	9.61371231079102	3.68634247779846	0.199652776122093	0.269097208976746	-275.463053385413	-1778.70361328125	-2516.20361328125	19.1869201660156	19.065393447876	19.8755798339844	18.9756965637207	0.0242396761483143	0.000820516202684990	0.00110593336215592	0.0291866648917379	0.000973676197242236	0.00129904320452569
271	50	0	10	49.6166076660156	0.0289344787597656	9.61371231079102	3.68923616409302	0.211226850748062	0.280671298503876	-275.463053385413	-1779.16666666667	-2514.35172526041	19.1869201660156	19.065393447876	19.8755798339844	18.9756965637207	0.0242587036868047	0.000868083226832790	0.00115351100412435	0.0292095756924530	0.00103011743061893	0.00135495390047234
271.5	50	0	10	49.6166076660156	0.0289344787597656	9.61371231079102	3.68055558204651	0.199652776122093	0.289351850748062	-274.536946614586	-1779.16666666667	-2515.74064127604	19.1869201660156	19.065393447876	19.8755798339844	18.9756965637207	0.0242016242067845	0.000820516202633169	0.00118919745378886	0.0291411142040874	0.000973671666853307	0.00139685279798941
272	50	0	10	49.6166076660156	0.0289344787597656	9.61371231079102	3.64004635810852	0.196759253740311	0.286458343267441	-274.073893229161	-1777.77750651041	-2516.20361328125	19.1869201660156	19.065393447876	19.8755798339844	19.0046310424805	0.0239352543441095	0.000808624497469938	0.00117730164122426	0.0288205110284757	0.000959573680305750	0.00138287328065405
272.5	50	0	10	49.6166076660156	0.0289344787597656	9.61371231079102	3.63136553764343	0.202546283602715	0.277777791023254	-275.463053385413	-1777.77750651041	-2516.20361328125	19.1869201660156	19.065393447876	19.8755798339844	19.0046310424805	0.0238781732958763	0.000832407870285863	0.00114161623210183	0.0287513842160821	0.000987796790852695	0.00134095675131557
273	50	0	10	49.6166076660156	0.0289344787597656	9.61371231079102	3.62268495559692	0.205439813435078	0.269097208976746	-275.463053385413	-1777.77750651041	-2516.20361328125	19.1869201660156	19.065393447876	19.8755798339844	19.0046310424805	0.0238210938153135	0.000844299655919258	0.00110593336215592	0.0286826555886372	0.00100190846387441	0.00129904320452569
273.5	50	0	10	49.6166076660156	0.0289344787597656	9.61371231079102	3.64004635810852	0.208333343267441	0.271990746259689	-275.463053385413	-1777.77750651041	-2516.20361328125	19.2071743011475	19.0451393127441	19.8755798339844	19.0046310424805	0.0239352543438663	0.000856191473037029	0.00111782743677659	0.0288181181097607	0.00101609060188352	0.00131301413382290
274	50	0	10	49.6166076660156	0.0289344787597656	9.61371231079102	3.63425946235657	0.219907402992249	0.267650470137596	-274.536946614586	-1777.77750651041	-2516.20361328125	19.2071743011475	19.065393447876	19.8755798339844	19.0046310424805	0.0238972024020575	0.000903758855806892	0.00109998653423233	0.0287725672174819	0.00107246715142683	0.00129205798582539
274.5	50	0	10	49.6166076660156	0.0289344787597656	9.61371231079102	3.62557864189148	0.225694447755814	0.263310194015503	-273.147786458333	-1777.77750651041	-2518.05550130208	19.2071743011475	19.065393447876	19.8755798339844	19.0046310424805	0.0238401213538149	0.000927542895029940	0.00108214612133961	0.0287042355288293	0.00110069105278179	0.00127107858377374
275	50	0	10	49.6021392822266	0.0289344787597656	9.61371231079102	3.64872694015503	0.214120373129845	0.2734375	-274.073893229161	-1777.77750651041	-2516.66658528645	19.2071743011475	19.065393447876	19.8755798339844	19.0046310424805	0.0239923338242906	0.000879975081223320	0.00112377450373537	0.0288872391904923	0.00104424356411266	0.00131999344682810
275.5	50	0	10	49.580436706543	0.0289344787597656	9.61371231079102	3.67766189575195	0.202546283602715	0.283564805984497	-275.463053385413	-1778.70361328125	-2517.59252929688	19.2071743011475	19.065393447876	19.8755798339844	19.0046310424805	0.0241825966680535	0.000832407870166176	0.00116540608020108	0.0291159190108735	0.000987787598740539	0.00136888135844781
276	50	0	10	49.580436706543	0.0289344787597656	9.61371231079102	3.67283940315247	0.205439805984497	0.280671298503876	-275.463053385413	-1780.09277343749	-2518.51847330729	19.2071743011475	19.065393447876	19.8755798339844	19.0046310424805	0.0241508861941483	0.000844299624954135	0.00115351099143479	0.0290777395050622	0.00100188511891304	0.00135489673403153
276.5	50	0	10	49.580436706543	0.0289344787597656	9.61371231079102	3.66801691055298	0.202546291053295	0.277777776122093	-273.147786458333	-1780.09277343749	-2518.51847330729	19.2071743011475	19.065393447876	19.8755798339844	19.0046310424805	0.0241191757202589	0.000832407900606910	0.00114161616449116	0.0290402255240511	0.000987773846907736	0.00134092524845621
277	50	0	10	49.580436706543	0.0289344787597656	9.61371231079102	3.66319441795349	0.199652776122093	0.274884253740311	-273.147786458333	-1770.83333333333	-2517.12955729167	19.2071743011475	19.065393447876	19.8755798339844	19.0335655212402	0.0240874652463071	0.000820516203566052	0.00112972163546484	0.0290020451431909	0.000973753197930423	0.00132697277043491
277.5	50	0	10	49.5876708984375	0.0289344787597656	9.61371231079102	3.62557864189148	0.193865746259689	0.269097208976746	-273.147786458333	-1780.09277343749	-2517.59252929688	19.2071743011475	19.065393447876	19.8755798339844	19.0335655212402	0.0238401213538149	0.000796732874036390	0.00110593335938029	0.0287042355288293	0.000945440204701307	0.00129902493650970
278	50	0	10	49.6166076660156	0.0289344787597656	9.61371231079102	3.64004635810852	0.196759261190891	0.260416656732559	-273.610839843746	-1780.55566406249	-2518.51847330729	19.2071743011475	19.065393447876	19.8755798339844	19.0335655212402	0.0239352543438996	0.000808624527821396	0.00107025267628218	0.0288186464696450	0.000959546929873740	0.00125710276404002
278.5	50	0	10	49.6166076660156	0.0289344787597656	9.61371231079102	3.64872694015503	0.199652776122093	0.243055552244186	-275.463053385413	-1781.94433593749	-2518.51847330729	19.2071743011475	19.065393447876	19.8755798339844	19.0335655212402	0.0239923338242661	0.000820516202322359	0.000998895702000704	0.0288868419755770	0.000973644490889411	0.00117328793078552
279	50	0	10	49.6166076660156	0.0289344787597656	9.61371231079102	3.65162038803101	0.196759261190891	0.217013880610466	-275.463053385413	-1780.09277343749	-2518.51847330729	19.2071743011475	19.065393447876	19.8755798339844	19.0335655212402	0.0240113597951381	0.000808624527866156	0.000891866617059881	0.0289097493016435	0.000959551393027317	0.00104757317062331
279.5	50	0	10	49.6166076660156	0.0289344787597656	9.61371231079102	3.61400461196899	0.193865746259689	0.231481477618217	-275.463053385413	-1780.09277343749	-2517.12955729167	19.2071743011475	19.065393447876	19.8755798339844	19.0335655212402	0.0237640159021629	0.000796732874036390	0.000951326555705666	0.0286119465117052	0.000945440204701307	0.00111742963539299
280	50	0	10	49.6166076660156	0.0289344787597656	9.61371231079102	3.60532402992249	0.188078716397285	0.248842597007751	-275.463053385413	-1780.09277343749	-2516.20361328125	19.2071743011475	19.065393447876	19.8755798339844	19.0335655212402	0.0237069364214204	0.000772949619796502	0.00102268088077346	0.0285432226454763	0.000917217891439515	0.00120125379523528
280.5	50	0	10	49.6166076660156	0.0289344787597656	9.61371231079102	3.60821747779846	0.190007726661861	0.257523149251938	-275.463053385413	-1780.09277343749	-2516.20361328125	19.2071743011475	19.065393447876	19.8755798339844	19.0335655212402	0.0237259623924345	0.000780877365290283	0.00105835953312515	0.0285661299717141	0.000926625322169074	0.00124316238798607
281	50	0	10	49.6166076660156	0.0289344787597656	9.61371231079102	3.61545121669769	0.191936736926436	0.258487651590258	-275.463053385413	-1780.09277343749	-2516.20361328125	19.2071743011475	19.065393447876	19.8755798339844	19.0335655212402	0.0237735281037913	0.000788805117783077	0.00106232389607837	0.0286233992310318	0.000936032761203987	0.00124781897845605
281.5	50	0	10	49.5876708984375	0.0289344787597656	9.61371231079102	3.62268495559692	0.193865747191012	0.259452154394239	-275.463053385413	-1780.09277343749	-2516.20361328125	19.2071743011475	19.065393447876	19.8755798339844	19.0335655212402	0.0238210938150867	0.000796732877863901	0.00106628827933208	0.0286806684902756	0.000945440209243209	0.00125247559277124
282	50	0	10	49.6166076660156	0.0289344787597656	9.61371231079102	3.61689805984497	0.195794756524265	0.260416656732559	-273.610839843746	-1780.09277343749	-2516.20361328125	19.2071743011475	19.065393447876	19.8755798339844	19.0335655212402	0.0237830418731823	0.000804660642337172	0.00107025267961458	0.0286353788377726	0.000954847662494712	0.00125713222708867
282.5	50	0	10	49.6166076660156	0.0289344787597656	9.61371231079102	3.62847208976746	0.19772376678884	0.277777791023254	-275	-1780.09277343749	-2516.20361328125	19.2071743011475	19.065393447876	19.8553256988525	19.0625	0.0238591473247262	0.000812588419535429	0.00114161626465581	0.0287266167001138	0.000964255130846274	0.00134104948384180
283	50	0	10	49.6166076660156	0.0289344787597656	9.61371231079102	3.64583349227905	0.199652776122093	0.286458343267441	-273.147786458333	-1780.09277343749	-2517.12955729167	19.2071743011475	19.065393447876	19.8654527664185	19.0335655212402	0.0239733078534263	0.000820516202529534	0.00117730165990204	0.0288645961493718	0.000973662606075458	0.00138290813410666
283.5	50	0	10	49.6166076660156	0.0289344787597656	9.61371231079102	3.671875	0.193865746259689	0.280671298503876	-275.463053385413	-1780.09277343749	-2518.51847330729	19.2071743011475	19.065393447876	19.8755798339844	19.0625	0.0241445447264564	0.000796732874036390	0.00115351099143479	0.0290701043589172	0.000945440204701307	0.00135489673403153
284	50	0	10	49.6166076660156	0.0289344787597656	9.61371231079102	3.66030097007751	0.199652776122093	0.277777791023254	-273.147786458333	-1780.09277343749	-2518.51847330729	19.2071743011475	19.065393447876	19.8688284568489	19.0625	0.0240684392754705	0.000820516202529534	0.00114161623659165	0.0289791372921799	0.000973662606075458	0.00134095622908604
284.5	50	0	10	49.6166076660156	0.0289344787597656	9.61371231079102	3.66898155212402	0.205439805984497	0.280671298503876	-273.147786458333	-1780.09277343749	-2518.51847330729	19.2071743011475	19.0451393127441	19.8620770797133	19.0625	0.0241255187556843	0.000844299626737833	0.00115351101549832	0.0290478627327766	0.00100195456885372	0.00135495919944289
285	50	0	10	49.5840538024902	0.0289344787597656	9.61371231079102	3.671875	0.199652776122093	0.282118052244186	-273.147786458333	-1780.09277343749	-2518.51847330729	19.2071743011475	19.0552663803101	19.8553256988525	19.0625	0.0241445447264952	0.000820516203199528	0.00115945853060395	0.0290707705837567	0.000973696351460833	0.00136197676525779
285.5	50	0	10	49.6166076660156	0.0289344787597656	9.61371231079102	3.68634247779846	0.202546291053295	0.283564805984497	-273.147786458333	-1780.09277343749	-2518.51847330729	19.2071743011475	19.065393447876	19.8755798339844	19.0625	0.0242396761481547	0.000832407900606910	0.00116540607707689	0.0291853117261015	0.000987773846907736	0.00136886852347018
286	50	0	10	49.5816424041987	0.0289344787597656	9.61371231079102	3.70370364189148	0.205439805984497	0.277777791023254	-273.147786458333	-1780.09277343749	-2516.20361328125	19.2071743011475	19.065393447876	19.8755798339844	19.0625	0.0243538351080638	0.000844299624954135	0.00114161623210183	0.0293227626066706	0.00100188511891304	0.00134095675131557
286.5	50	0	10	49.6166076660156	0.0289344787597656	9.61371231079102	3.68634247779846	0.199652776122093	0.289351850748062	-273.147786458333	-1780.09277343749	-2518.05550130208	19.2071743011475	19.065393447876	19.8755798339844	19.0625	0.0242396761481547	0.000820516202529534	0.00118919744422796	0.0291853117261015	0.000973662606075458	0.00139682005362218
287	50	0	10	49.5816424041987	0.0289344787597656	9.61371231079102	3.69212961196899	0.198206014931202	0.286458343267441	-273.147786458333	-1780.09277343749	-2516.20361328125	19.2071743011475	19.065393447876	19.8755798339844	19.0625	0.0242777296573994	0.000814570347128469	0.00117730164122426	0.0292311293155277	0.000966606978109428	0.00138287328065405
287.5	50	0	10	49.6117848694324	0.0289344787597656	9.61371231079102	3.70080995559692	0.196759253740311	0.300925940275192	-273.147786458333	-1778.70361328125	-2516.20361328125	19.2071743011475	19.065393447876	19.8755798339844	19.0625	0.0243348075696119	0.000808624497380369	0.00123678537489631	0.0292998528682029	0.000959564750860264	0.00145274362063172
288	50	0	10	49.6166076660156	0.0289344787597656	9.61371231079102	3.69502305984497	0.190972223877907	0.298032402992249	-273.147786458333	-1779.16666666667	-2516.20361328125	19.2071743011475	19.065393447876	19.8755798339844	19.0625	0.0242967556281448	0.000784841208158625	0.00122488759483656	0.0292540371664289	0.000931337668787773	0.00143876833887927
288.5	50	0	10	49.6166076660156	0.0289344787597656	9.61371231079102	3.71527791023254	0.196759253740311	0.303819447755814	-273.147786458333	-1778.70361328125	-2516.20361328125	19.2071743011475	19.065393447876	19.8755798339844	19.0625	0.0244299421263345	0.000808624497380369	0.00124868359159713	0.0294143977852597	0.000959564750860264	0.00146671941526825
289	50	0	10	49.6166076660156	0.0289344787597656	9.61371231079102	3.70370364189148	0.199652776122093	0.300925940275192	-273.147786458333	-1777.77750651041	-2516.20361328125	19.2071743011475	19.065393447876	19.8755798339844	19.0914344787598	0.0243538351080638	0.000820516202788636	0.00123678537489631	0.0293227626066706	0.000973685258020101	0.00145274362063172
289.5	50	0	10	49.6166076660156	0.0289344787597656	9.61371231079102	3.70659708976746	0.202546283602715	0.296585664153099	-273.147786458333	-1777.77750651041	-2516.20361328125	19.2071743011475	19.065393447876	19.8755798339844	19.0914344787598	0.0243728610787779	0.000832407870285863	0.00121893902391430	0.0293456704575343	0.000987796790852695	0.00143178107283086
290	50	0	10	49.5840538024902	0.0289344787597656	9.61371231079102	3.68634247779846	0.196759253740311	0.292245388031006	-273.147786458333	-1777.77750651041	-2516.20361328125	19.2071743011475	19.065393447876	19.8755798339844	19.0914344787598	0.0242396761481547	0.000808624497469938	0.00120109379347600	0.0291853117261015	0.000959573680305750	0.00141081984123470
290.5	50	0	10	49.6117848694324	0.0289344787597656	9.61371231079102	3.68055558204651	0.193865746259689	0.280671298503876	-273.147786458333	-1777.77750651041	-2516.20361328125	19.2071743011475	19.065393447876	19.8755798339844	19.0914344787598	0.0242016242066076	0.000796732874229466	0.00115351099848402	0.0291394960242313	0.000945462199991498	0.00135492849316453
291	50	0	10	49.6166076660156	0.0289344787597656	9.61371231079102	3.66608810424805	0.196759253740311	0.277777791023254	-273.147786458333	-1778.70361328125	-2516.20361328125	19.2071743011475	19.065393447876	19.8755798339844	19.0914344787598	0.0241064927848650	0.000808624497380369	0.00114161623210183	0.0290249548817863	0.000959564750860264	0.00134095675131557
291.5	50	0	10	49.6166076660156	0.0289344787597656	9.61371231079102	3.66898155212402	0.193865746259689	0.279224544763565	-273.147786458333	-1780.09277343749	-2516.20361328125	19.2071743011475	19.0451393127441	19.8755798339844	19.0914344787598	0.0241255187556843	0.000796732875035196	0.00114756357692604	0.0290478627327766	0.000945505741109791	0.00134794257717383
292	50	0	10	49.6021392822266	0.0289344787597656	9.61371231079102	3.65162038803101	0.199652776122093	0.280671298503876	-273.147786458333	-1779.16666666667	-2518.05550130208	19.2071743011475	19.065393447876	19.8755798339844	19.0914344787598	0.0240113597951787	0.000820516202633169	0.00115351099284453	0.0289104118514892	0.000973671666853307	0.00135490308585797
292.5	99	0	10	49.580436706543	0.0289344787597656	9.60647888183594	3.66608810424805	0.202546283602715	0.274884253740311	-273.147786458333	-1778.70361328125	-2518.51847330729	19.2071743011475	19.0451393127441	19.8553256988525	19.0914344787598	0.0241064927848650	0.000832407871714177	0.00112972166134146	0.0290249548817863	0.000987856071201580	0.00132704586955261
293	99	0	10	49.594905090332	0.0289344787597656	9.59743709564209	3.66319441795349	0.208333343267441	0.277777791023254	-273.147786458333	-1780.09277343749	-2518.51847330729	19.2274303436279	19.065393447876	19.8755798339844	19.0914344787598	0.0240874652460994	0.000856191470588569	0.00114161622574677	0.0290000358679508	0.00101599653484337	0.00134092532040613
293.5	99	0	10	50.2073680877686	0.043402099609375	9.6305920958519	3.66608810424805	0.202546283602715	0.280671298503876	-254.629557291667	-1759.72233072916	-2518.51847330729	19.2173023223877	19.0552663803101	19.8755798339844	19.0914344787598	0.0241064927850761	0.000832407873396142	0.00115351099143479	0.0290292695081011	0.000988010239845631	0.00135489673403153
294	99	0	10	62.1817047119141	0.0967514514923096	9.64988327026367	3.66898155212402	0.196759253740311	0.282118052244186	-198.1484375	-1712.5	-2477.77791341145	19.2071743011475	19.0451393127441	19.8755798339844	19.1203689575195	0.0241255187569449	0.000808624504965457	0.00115945862341121	0.0290694270089992	0.000960269640619314	0.00136244441633157
294.5	99	0	10	88.1799743652344	0.0687204420566559	9.64988327026367	3.66030097007751	0.199652776122093	0.283564805984497	-141.203776041666	-1687.5	-2452.31494140625	19.2173023223877	19.065393447876	19.8755798339844	19.1203689575195	0.0240684392776211	0.000820516212929321	0.00116540630104355	0.0290159797019807	0.000974568508752684	0.00136978620493449
295	99	0	10	96.4952239990234	0.0397851943969727	9.63541488647461	3.671875	0.202546283602715	0.292245388031006	-114.814615885412	-1682.87044270833	-2433.79622395833	19.2274303436279	19.065393447876	19.8755798339844	19.1203689575195	0.0241445447289279	0.000832407882598688	0.00120109417074588	0.0291143142242748	0.000988738795022626	0.00141199721845984
295.5	99	0	10	98.3145248413086	0.0289344787597656	9.61371231079102	3.72974538803101	0.196759253740311	0.280671298503876	-104.629557291667	-1675.92610677083	-2428.24055989583	19.2324938774109	19.065393447876	19.8755798339844	19.1203689575195	0.0245250735496611	0.000808624507361247	0.00115351126733136	0.0295756333936692	0.000960555723204383	0.00135613531933032
296	99	0	10	98.3663698881865	0.0289344787597656	9.61371231079102	3.78182864189148	0.1953125	0.283564820885658	-100.926269531254	-1675.92610677083	-2419.90755208333	19.2375574111938	19.065393447876	19.8755798339844	19.1203689575195	0.0248675488586863	0.000802678692583754	0.00116540647237543	0.0299892142875845	0.000953492758426984	0.00137023549322236
296.5	99	0	10	98.3434616088867	0.0289344787597656	9.61371231079102	3.79919004440308	0.193865746259689	0.286458343267441	-97.2224934895858	-1675.46313476563	-2414.35221354167	19.2426209449768	19.065393447876	19.8755798339844	19.1203689575195	0.0249817093848806	0.000796732882797666	0.00117730202324705	0.0301274679308756	0.000946434197817967	0.00138429954647177
297	99	0	10	98.3723983764648	0.0289344787597656	9.61371231079102	3.80208349227905	0.190972223877907	0.283564805984497	-97.2224934895858	-1673.61124674479	-2414.35221354167	19.2476844787598	19.065393447876	19.8755798339844	19.1203689575195	0.0250007353553210	0.000784841215764198	0.00116540643001426	0.0301498907672777	0.000932325488469083	0.00137031242677605
297.5	99	0	10	98.3723983764648	0.0289344787597656	9.61371231079102	3.81655097007751	0.196759253740311	0.266203701496124	-97.2224934895858	-1674.07421875	-2414.35221354167	19.2476844787598	19.065393447876	19.8755798339844	19.1203689575195	0.0250958667753570	0.000808624507541844	0.00109403982192865	0.0302646154696458	0.000960573578958923	0.00128639788211770
298	99	0	10	98.3723983764648	0.0289344787597656	9.61371231079102	3.82523155212402	0.190972223877907	0.257523149251938	-97.2224934895858	-1675.92610677083	-2414.35221354167	19.2476844787598	19.065393447876	19.8755798339844	19.1203689575195	0.0251529462544026	0.000784841215596713	0.00105835966479889	0.0303334510472326	0.000932303825304810	0.00124444431000326
298.5	99	0	10	98.3723983764648	0.0289344787597656	9.61371231079102	3.83969902992249	0.188078716397285	0.26041667163372	-97.2224934895858	-1675.46313476563	-2414.35221354167	19.2476844787598	19.065393447876	19.8755798339844	19.1203689575195	0.0252480776742156	0.000772949626267203	0.00107025288810562	0.0304481757493317	0.000918182210480796	0.00125842864308390
299	99	0	10	98.3723983764648	0.0289344787597656	9.61371231079102	3.85127305984497	0.185185194015503	0.263310194015503	-97.2224934895858	-1673.61124674479	-2414.35221354167	19.2476844787598	19.065393447876	19.8755798339844	19.1203689575195	0.0253241831235161	0.000761057990423029	0.00108214628876648	0.0305399558890193	0.000904073013015197	0.00127241318470172
299.5	99	0	10	98.3723983764648	0.0289344787597656	9.61371231079102	3.85706007480621	0.179398149251938	0.261863425374031	-97.2224934895858	-1673.61124674479	-2414.35221354167	19.2476844787598	19.065393447876	19.8755798339844	19.1203689575195	0.0253622358481353	0.000737274755830269	0.00107619953464716	0.0305858459588257	0.000875820526571199	0.00126542085064656
300	99	0	10	98.3723983764648	0.0289344787597656	9.61371231079102	3.86284708976746	0.173611119389534	0.260416656732559	-97.2224934895858	-1673.61124674479	-2414.35221354167	19.2476844787598	19.065393447876	19.8755798339844	19.1203689575195	0.0254002885727343	0.000713491622816465	0.00107025282685705	0.0306317360286076	0.000847568160794473	0.00125842857106638
300.5	99	0	10	98.3434616088867	0.0289344787597656	9.61371231079102	3.84259247779846	0.170717597007751	0.257523149251938	-97.2224934895858	-1673.61124674479	-2414.35221354167	19.2476844787598	19.065393447876	19.8755798339844	19.1493034362793	0.0252671036446161	0.000701600037831451	0.00105835966479889	0.0304711203116081	0.000833441955955664	0.00124444431000326
301	99	0	10	98.3663698881865	0.0289344787597656	9.61371231079102	3.85127305984497	0.179398149251938	0.269097208976746	-97.2224934895858	-1673.61124674479	-2414.35221354167	19.2679405212402	19.065393447876	19.8755798339844	19.1493034362793	0.0253241831233789	0.000737274755830269	0.00110593356655082	0.0305378403598178	0.000875820526571199	0.00130038282817335
301.5	99	0	10	98.3362274169922	0.0289344787597656	9.61371231079102	3.85705995559692	0.185185194015503	0.274884253740311	-97.2224934895858	-1673.61124674479	-2414.35221354167	19.2679405212402	19.065393447876	19.8755798339844	19.1493034362793	0.0253622350641348	0.000761057990423029	0.00112972189062790	0.0305837263055370	0.000904073013015197	0.00132835370190073
302	99	0	10	98.3362274169922	0.0289344787597656	9.61371231079102	3.85561323165894	0.186149701476097	0.283564805984497	-97.2224934895858	-1673.61124674479	-2414.35221354167	19.2679405212402	19.065393447876	19.8755798339844	19.1493034362793	0.0253527220789478	0.000765021867556248	0.00116540643001426	0.0305722548191096	0.000908781766340367	0.00137031242677605
302.5	99	0	10	98.3723983764648	0.0289344787597656	9.61371231079102	3.85416650772095	0.187114208936691	0.286458343267441	-97.2224934895858	-1673.61124674479	-2415.27799479167	19.2679405212402	19.065393447876	19.8755798339844	19.1493034362793	0.0253432090937594	0.000768985746188224	0.00117730201976044	0.0305607833326805	0.000913490521445935	0.00138428658236641
303	99	0	10	98.3723983764648	0.0289344787597656	9.61371231079102	3.84548616409302	0.188078716397285	0.277777791023254	-97.2224934895858	-1673.61124674479	-2416.66666666667	19.2679405212402	19.065393447876	19.8755798339844	19.1493034362793	0.0252861311826024	0.000772949626382221	0.00114161650649424	0.0304919544140737	0.000918199278407051	0.00134230825445698
303.5	99	0	10	98.3362274169922	0.0289344787597656	9.61371231079102	3.85127305984497	0.182291656732559	0.274884253740311	-97.2224934895858	-1673.61124674479	-2416.66666666667	19.2679405212402	19.065393447876	19.8553256988525	19.1493034362793	0.0253241831233789	0.000749166306176815	0.00112972191444200	0.0305378403598178	0.000889946690262414	0.00132841446026505
304	99	0	10	98.3711926788092	0.0289344787597656	9.61371231079102	3.88020849227905	0.179398149251938	0.270543977618217	-97.2224934895858	-1673.61124674479	-2417.59261067708	19.2679405212402	19.065393447876	19.8654527664185	19.1493034362793	0.0255144490978778	0.000737274755830269	0.00111188059104846	0.0307672776501281	0.000875820526571199	0.00130737782202164
304.5	99	0	10	98.3362274169922	0.0289344787597656	9.61371231079102	3.87152779102325	0.182291656732559	0.266203701496124	-97.2224934895858	-1671.29638671875	-2418.98152669271	19.2679405212402	19.065393447876	19.8755798339844	19.1493034362793	0.0254573688352610	0.000749166306282016	0.00109403981355789	0.0306984458959509	0.000889967368663940	0.00128633764979879
305	99	0	10	98.3362274169922	0.0289344787597656	9.61371231079102	3.86284708976746	0.185185194015503	0.263310194015503	-97.2224934895858	-1671.29638671875	-2418.98152669271	19.2679405212402	19.065393447876	19.8705163002014	19.1493034362793	0.0254002885726003	0.000761057990546174	0.00108214628606916	0.0306296141417207	0.000904094019668945	0.00127237560061960
305.5	99	0	10	98.3723983764648	0.0289344787597656	9.61371231079102	3.85706007480621	0.18735533207655	0.257523149251938	-97.2224934895858	-1671.29638671875	-2418.98152669271	19.2679405212402	19.065393447876	19.8654527664185	19.1493034362793	0.0253622358479997	0.000769976700916133	0.00105835966648890	0.0305837272507814	0.000914688945165823	0.00124442906147016
306	99	0	10	98.3723983764648	0.0289344787597656	9.61371231079102	3.85127305984497	0.189525470137596	0.266203701496124	-97.2224934895858	-1673.61124674479	-2418.98152669271	19.2679405212402	19.065393447876	19.8603892326355	19.1493034362793	0.0253241831233789	0.000778895419126117	0.00109403982964807	0.0305378403598178	0.000925262381125084	0.00128640435660070
306.5	99	0	10	98.3362274169922	0.0289344787597656	9.61371231079102	3.86574053764343	0.191695608198643	0.277777791023254	-97.2224934895858	-1673.61124674479	-2418.98152669271	19.2679405212402	19.065393447876	19.8553256988525	19.1493034362793	0.0254193145429605	0.000787814146239423	0.00114161653293132	0.0306525571145590	0.000935857080339930	0.00134236964762702
307	99	0	10	98.3711926788092	0.0289344787597656	9.61371231079102	3.86863446235657	0.193865746259689	0.274884253740311	-97.2224934895858	-1673.61124674479	-2418.98152669271	19.2679405212402	19.065393447876	19.8654527664185	19.1493034362793	0.0254383436487757	0.000796732882953400	0.00112972189387349	0.0306755038683690	0.000946451790959567	0.00132833742689686
307.5	99	0	10	98.3723983764649	0.0289344787597656	9.61371231079102	3.86574053764343	0.188078716397285	0.276331022381783	-97.2224934895858	-1673.61124674479	-2418.98152669271	19.2679405212402	19.065393447876	19.8755798339844	19.1493034362793	0.0254193145429605	0.000772949626382221	0.00113566915397672	0.0306525571145590	0.000918199278407051	0.00133528412071641
308	99	0	10	98.3398445129395	0.0289344787597656	9.61371231079102	3.87152791023254	0.190972223877907	0.277777791023254	-97.2224934895858	-1673.61124674479	-2418.98152669271	19.2679405212402	19.065393447876	19.8755798339844	19.1493034362793	0.0254573696191260	0.000784841215764198	0.00114161650008774	0.0306984468411954	0.000932325488469083	0.00134227682347199
308.5	99	0	10	98.3675755798817	0.0289344787597656	9.61371231079102	3.87442135810852	0.199652776122093	0.286458343267441	-97.2224934895858	-1673.61124674479	-2418.98152669271	19.2679405212402	19.065393447876	19.8755798339844	19.1493034362793	0.0254763955894715	0.000820516214495953	0.00117730200581506	0.0307213898140159	0.000974704392571783	0.00138423472025079
309	99	0	10	98.3380359649658	0.0289344787597656	9.61371231079102	3.86863446235657	0.202546283602715	0.287905097007751	-97.2224934895858	-1671.75935872396	-2418.51855468749	19.2679405212402	19.065393447876	19.8755798339844	19.1782417297363	0.0254383436487757	0.000832407884046339	0.00118324988279534	0.0306755038683690	0.000988849078576794	0.00139123456107135
309.5	99	0	10	98.3675755798817	0.0289344787597656	9.61371231079102	3.86574053764343	0.193865746259689	0.289351850748062	-97.2224934895858	-1673.14827473959	-2416.66666666667	19.2679405212402	19.065393447876	19.8755798339844	19.1782417297363	0.0254193145429605	0.000796732882992337	0.00118919786467201	0.0306525571145590	0.000946456189244972	0.00139825423060306
310	99	0	10	98.3380359649658	0.0289344787597656	9.61371231079102	3.86863446235657	0.179398149251938	0.295138895511627	-97.2224934895858	-1671.75935872396	-2416.20377604167	19.2881946563721	19.065393447876	19.8755798339844	19.1782417297363	0.0254383436486432	0.000737274755901985	0.00121299096044848	0.0306733792968915	0.000875836806695866	0.00142623673664678
310.5	99	0	10	98.3675755858421	0.0289344787597656	9.61371231079102	3.87442135810852	0.167824059724808	0.277777791023254	-97.2224934895858	-1671.29638671875	-2414.81510416667	19.2881946563721	19.065393447876	19.8755798339844	19.1782417297363	0.0254763955893405	0.000689708398410899	0.00114161651161940	0.0307192620645007	0.000819334723588200	0.00134233339482634
311	99	0	10	98.3723983764648	0.0289344787597656	9.61371231079102	3.87731488607824	0.176504626870155	0.274884253740311	-97.2224934895858	-1671.29638671875	-2416.66666666667	19.2881946563721	19.065393447876	19.8755798339844	19.1782417297363	0.0254954220863412	0.000725383154368263	0.00112972188485846	0.0307422040833386	0.000861714323979828	0.00132832260453468
311.5	99	0	10	98.3506958007813	0.0289344787597656	9.61371231079102	3.88020841218531	0.173611111938953	0.2734375	-97.2224934895858	-1672.22233072916	-2416.66666666667	19.2881946563721	19.065393447876	19.8755798339844	19.1782417297363	0.0255144485710891	0.000713491592235356	0.00112377473921990	0.0307651460874022	0.000847579940622594	0.00132132997379075
312	99	0	10	98.3705898284912	0.0289344787597656	9.61371231079102	3.88310194015503	0.170717597007751	0.271990746259689	-97.2224934895858	-1673.61124674479	-2428.24055989583	19.2881946563721	19.065393447876	19.8755798339844	19.1782417297363	0.0255334750680802	0.000701600037831451	0.00111782763312216	0.0307880881062286	0.000833441955955664	0.00131418355167649
312.5	99	0	10	98.3723983764648	0.0289344787597656	9.61371231079102	3.88888883590698	0.176504626870155	0.269097208976746	-97.2224934895858	-1673.61124674479	-2421.29638671875	19.2881946563721	19.065393447876	19.8755798339844	19.1782417297363	0.0255715270087295	0.000725383154292071	0.00110593355256168	0.0308339708737798	0.000861694302068596	0.00130029149328109
313	99	0	10	98.3723983764648	0.0289344787597656	9.61371231079102	3.88599538803101	0.179398149251938	0.267650455236435	-97.2224934895858	-1673.61124674479	-2414.35221354167	19.2881946563721	19.065393447876	19.8755798339844	19.2071762084961	0.0255525010384072	0.000737274755830269	0.00109998666664667	0.0308110294900070	0.000875820526571199	0.00129339032270094
313.5	99	0	10	98.3723983764648	0.0289344787597656	9.61371231079102	3.87731504440308	0.182291656732559	0.266203701496124	-97.2224934895858	-1673.61124674479	-2414.35221354167	19.2881946563721	19.065393447876	19.8755798339844	19.2071762084961	0.0254954231274119	0.000749166306176815	0.00109403982192865	0.0307422053386544	0.000889946690262414	0.00128639788211770
314	99	0	10	98.3723983764648	0.0289344787597656	9.61371231079102	3.86574053764343	0.183738421648741	0.263310179114342	-97.2224934895858	-1673.61124674479	-2414.35221354167	19.2881946563721	19.065393447876	19.8755798339844	19.2071762084961	0.0254193145428272	0.000755112131470594	0.00108214622751696	0.0306504341323621	0.000897009831646977	0.00127241311268307
314.5	99	0	10	98.3723983764648	0.0289344787597656	9.61371231079102	3.84259247779846	0.185185186564922	0.260416656732559	-97.2224934895858	-1673.61124674479	-2414.35221354167	19.2881946563721	19.065393447876	19.8755798339844	19.2071762084961	0.0252671036443365	0.000761057959803066	0.00107025282685705	0.0304668992809185	0.000904072976641252	0.00125842857106638
315	99	0	10	98.3723983764648	0.0289344787597656	9.61371231079102	3.84548616409302	0.186631951481104	0.256076380610466	-97.2224934895858	-1673.61124674479	-2416.66666666667	19.2881946563721	19.065393447876	19.8755798339844	19.2071762084961	0.0252861311824634	0.000767003791371004	0.00105241308140382	0.0304898425551392	0.000911136125478988	0.00123742321368930
315.5	99	0	10	98.3723983764648	0.0289344787597656	9.61371231079102	3.85705995559692	0.188078716397285	0.251736104488373	-97.2224934895858	-1673.14827473959	-2414.35221354167	19.2881946563721	19.065393447876	19.8755798339844	19.2071762084961	0.0253622350639990	0.000772949626410978	0.00103457369071785	0.0305816080905275	0.000918203545388619	0.00121647619945677
316	99	0	10	98.3579299926758	0.0289344787597656	9.61371231079102	3.88599538803101	0.190972223877907	0.253182858228683	-97.2224934895858	-1671.29638671875	-2414.35221354167	19.2881946563721	19.065393447876	19.8755798339844	19.2071762084961	0.0255525010384072	0.000784841215931714	0.00104052009888716	0.0308110294900070	0.000932347151633403	0.00122346812673573
316.5	99	0	10	98.3362274169922	0.0289344787597656	9.61371231079102	3.88020849227905	0.188078716397285	0.254629611968994	-97.2224934895858	-1671.29638671875	-2414.35221354167	19.2881946563721	19.065393447876	19.8755798339844	19.2071762084961	0.0255144490977484	0.000772949626526018	0.00104646654242980	0.0307651467224443	0.000918220613314906	0.00123046009560749
317	99	0	10	98.3362274169922	0.0289344787597656	9.61371231079102	3.86863446235657	0.193865746259689	0.269097208976746	-97.2224934895858	-1671.29638671875	-2414.35221354167	19.3084506988525	19.065393447876	19.8755798339844	19.2071762084961	0.0254383436485105	0.000796732883148100	0.00110593356655082	0.0306712548196560	0.000946473782386615	0.00130038282817335
317.5	99	0	10	98.3362274169922	0.0289344787597656	9.61371231079102	3.87442135810852	0.196759253740311	0.266203701496124	-97.2224934895858	-1671.29638671875	-2414.35221354167	19.2983226776123	19.065393447876	19.8755798339844	19.2071762084961	0.0254763955892750	0.000808624507812789	0.00109403982192865	0.0307181982000923	0.000960600362590809	0.00128639788211770
318	99	0	10	98.3362274169922	0.0289344787597656	9.61371231079102	3.87152791023254	0.190972223877907	0.261863425374031	-97.2224934895858	-1671.29638671875	-2414.35221354167	19.2881946563721	19.065393447876	19.8755798339844	19.2071762084961	0.0254573696189943	0.000784841215931714	0.00107619953464716	0.0306963206806990	0.000932347151633403	0.00126542085064656
318.5	99	0	10	98.3362274169922	0.0289344787597656	9.61371231079102	3.86863446235657	0.193865746259689	0.257523149251938	-97.2224934895858	-1671.29638671875	-2414.35221354167	19.2949466705322	19.065393447876	19.8755798339844	19.2071762084961	0.0254383436485990	0.000796732883148100	0.00105835966479889	0.0306726711051129	0.000946473782386615	0.00124444431000326
319	99	0	10	98.3362274169922	0.0289344787597656	9.61371231079102	3.88020849227905	0.190972223877907	0.248842597007751	-97.2224934895858	-1672.22233072916	-2412.5	19.3016986846924	19.065393447876	19.8755798339844	19.2071762084961	0.0255144490976621	0.000784841215864704	0.00102268097592599	0.0307637261342073	0.000932338486367669	0.00120251498802180
319.5	99	0	10	98.3362274169922	0.0289344787597656	9.61371231079102	3.85995364189148	0.189525470137596	0.243055552244186	-97.2224934895858	-1672.68530273437	-2412.03694661459	19.3084506988525	19.065393447876	19.8755798339844	19.2071762084961	0.0253812626019651	0.000778895419188213	0.000998895779209078	0.0306024316545884	0.000925270980739299	0.00117455276763673
320	99	0	10	98.3362274169922	0.0289344787597656	9.61371231079102	3.83101844787598	0.188078716397285	0.24739582836628	-97.2224934895858	-1671.29638671875	-2412.03694661459	19.3084506988525	19.065393447876	19.8755798339844	19.2361106872559	0.0251909981948223	0.000772949626526018	0.00101673460367200	0.0303730280347922	0.000918220613314906	0.00119552857019833
320.5	99	0	10	98.3434616088867	0.0289344787597656	9.61371231079102	3.82233810424805	0.193865746259689	0.251736104488373	-97.2224934895858	-1671.29638671875	-2412.03694661459	19.3084506988525	19.065393447876	19.8755798339844	19.2361106872559	0.0251339202835320	0.000796732883148100	0.00103457369311248	0.0303042086499318	0.000946473782386615	0.00121650468433412
321	99	0	10	98.3723983764648	0.0289344787597656	9.61371231079102	3.82378482818604	0.189525470137596	0.25462962128222	-97.2224934895858	-1671.29638671875	-2412.96305338541	19.3084506988525	19.065393447876	19.8755798339844	19.2361106872559	0.0251434332687505	0.000778895419281366	0.00104646658231982	0.0303156785474127	0.000925283880160634	0.00123047742819658
321.5	99	0	10	98.3723983764648	0.0289344787597656	9.61371231079102	3.82523155212402	0.185185194015503	0.257523139938712	-97.2224934895858	-1671.29638671875	-2414.35221354167	19.3084506988525	19.065393447876	19.8755798339844	19.2361106872559	0.0251529462539675	0.000761057990546174	0.00105835962651908	0.0303271484448919	0.000904094019668945	0.00124444426499295
322	99	0	10	98.3723983764648	0.0289344787597656	9.61371231079102	3.81944441795349	0.188078708946705	0.260416656732559	-97.2224934895858	-1671.29638671875	-2413.42610677083	19.3084506988525	19.065393447876	19.8755798339844	19.2361106872559	0.0251148927453608	0.000772949595906024	0.00107025282820146	0.0302812669647379	0.000918220576940079	0.00125844035837390
322.5	99	0	10	98.3723983764648	0.0289344787597656	9.61371231079102	3.84548616409302	0.190972223877907	0.258969902992249	-97.2224934895858	-1671.29638671875	-2412.03694661459	19.3084506988525	19.065393447876	19.8755798339844	19.2361106872559	0.0252861311823242	0.000784841215931714	0.00106430622781391	0.0304877307898829	0.000932347151633403	0.00125146571995894
323	99	0	10	98.3723983764648	0.0289344787597656	9.61371231079102	3.86284708976746	0.193865746259689	0.257523149251938	-97.2224934895858	-1671.29638671875	-2413.42610677083	19.3084506988525	19.065393447876	19.8755798339844	19.2361106872559	0.0254002885723319	0.000796732883148100	0.00105835966600115	0.0306253714494657	0.000946473782386615	0.00124445596617499
323.5	99	0	10	98.3723983764648	0.0289344787597656	9.61371231079102	3.86863446235657	0.190972223877907	0.260416656732559	-97.2224934895858	-1671.29638671875	-2414.35221354167	19.3084506988525	19.065393447876	19.8755798339844	19.2361106872559	0.0254383436485105	0.000784841215931714	0.00107025282685705	0.0306712548196560	0.000932347151633403	0.00125842857106638
324	99	0	10	98.3723983764648	0.0289344787597656	9.61371231079102	3.85416650772095	0.182291656732559	0.263310194015503	-97.2224934895858	-1671.29638671875	-2414.35221354167	19.3084506988525	19.065393447876	19.8755798339844	19.2361106872559	0.0253432090934862	0.000749166306282016	0.00108214628876648	0.0305565501745886	0.000889967368663940	0.00127241318470172
324.5	99	0	10	98.3723983764648	0.0289344787597656	9.61371231079102	3.86284708976746	0.179398141801357	0.260416656732559	-97.2224934895858	-1671.29638671875	-2414.35221354167	19.3084506988525	19.065393447876	19.8755798339844	19.2361106872559	0.0254002885723319	0.000737274725300012	0.00107025282685705	0.0306253714494657	0.000875840840352315	0.00125842857106638
325	99	0	10	98.3723983764648	0.0289344787597656	9.61371231079102	3.86574053764343	0.176504626870155	0.257523149251938	-97.2224934895858	-1671.29638671875	-2414.35221354167	19.3084506988525	19.065393447876	19.8755798339844	19.2361106872559	0.0254193145426938	0.000725383154368263	0.00105835966479889	0.0306483112443368	0.000861714323979828	0.00124444431000326
325.5	99	0	10	98.3723983764648	0.0289344787597656	9.61371231079102	3.86863422393799	0.167824059724808	0.266203701496124	-97.2224934895858	-1671.29638671875	-2413.88916015625	19.3084506988525	19.065393447876	19.8755798339844	19.2361106872559	0.0254383420807806	0.000689708398410899	0.00109403982276612	0.0306712529294290	0.000819334723588200	0.00128640390693810
326	99	0	10	98.3723983764648	0.0289344787597656	9.61371231079102	3.87152791023254	0.159143522381783	0.274884253740311	-97.2224934895858	-1671.29638671875	-2412.03694661459	19.3084506988525	19.065393447876	19.8755798339844	19.2361106872559	0.0254573696188624	0.000654033818584562	0.00112972189640045	0.0306941946145152	0.000776955332430310	0.00132838481020274
326.5	99	0	10	98.3506958007813	0.0289344787597656	9.61371231079102	3.88020849227905	0.164930552244186	0.272955238819122	-97.2224934895858	-1662.03694661459	-2412.03694661459	19.3084506988525	19.065393447876	19.8755798339844	19.2361106872559	0.0255144490976189	0.000677816887465571	0.00112179234194925	0.0307630158892846	0.000805283114116488	0.00131906083434796
327	99	0	10	98.3362274169922	0.0289344787597656	9.61371231079102	3.89178252220154	0.173611119389534	0.271026223897934	-97.2224934895858	-1667.12963867188	-2412.03694661459	19.3084506988525	19.065393447876	19.8755798339844	19.2650451660156	0.0255905545466505	0.000713491622997331	0.00111386290233403	0.0308547769588207	0.000847623303072624	0.00130973699352320
327.5	99	0	10	98.3579299926758	0.0289344787597656	9.61371231079102	3.88599538803101	0.182291656732559	0.269097208976746	-97.2224934895858	-1670.83341471355	-2412.03694661459	19.3084506988525	19.065393447876	19.8755798339844	19.2650451660156	0.0255525010382792	0.000749166306303058	0.00110593357121670	0.0308088954789506	0.000889971504344249	0.00130041328027582
328	99	0	10	98.3723983764648	0.0289344787597656	9.61371231079102	3.87442135810852	0.185185194015503	0.267650455236435	-97.2224934895858	-1671.29638671875	-2412.03694661459	19.3084506988525	19.065393447876	19.8755798339844	19.2650451660156	0.0254763955892095	0.000761057990546174	0.00109998667106762	0.0307171344093686	0.000904094019668945	0.00129342061079583
328.5	99	0	10	98.3723983764649	0.0289344787597656	9.61371231079102	3.86574053764343	0.188078716397285	0.266203701496124	-97.2224934895858	-1671.29638671875	-2412.03694661459	19.3287048339844	19.065393447876	19.8755798339844	19.2650451660156	0.0254193145425602	0.000772949626526018	0.00109403982611630	0.0306461888502126	0.000918220613314906	0.00128642800622020
329	99	0	10	98.3398445129395	0.0289344787597656	9.61371231079102	3.88599538803101	0.190972223877907	0.257523149251938	-97.2224934895858	-1671.29638671875	-2412.03694661459	19.3287048339844	19.065393447876	19.8755798339844	19.2650451660156	0.0255525010381511	0.000784841215931714	0.00105835966780471	0.0308067619643830	0.000932347151633403	0.00124447345043283
329.5	99	0	10	98.3675755798817	0.0289344787597656	9.61371231079102	3.89467597007751	0.193865746259689	0.260416656732559	-97.2224934895858	-1671.29638671875	-2411.57405598959	19.3287048339844	19.065393447876	19.8958339691162	19.2650451660156	0.0256095805168384	0.000796732883148100	0.00107025281367636	0.0308755784731993	0.000946473782386615	0.00125837693077397
330	99	0	10	98.3380359649658	0.0289344787597656	9.61371231079102	3.88888883590698	0.199652776122093	0.263310194015503	-97.2224934895858	-1671.29638671875	-2409.72249348959	19.3287048339844	19.065393447876	19.8890825919807	19.2650451660156	0.0255715270084749	0.000820516214757236	0.00108214628345219	0.0308297001706287	0.000974727040538720	0.00127241411802705
330.5	99	0	10	98.3362274169922	0.0289344787597656	9.61371231079102	3.88020849227905	0.198206014931202	0.266203701496124	-97.2224934895858	-1671.29638671875	-2412.03694661459	19.3287048339844	19.065393447876	19.8823312148452	19.2650451660156	0.0255144490974892	0.000814570358498431	0.00109403981896504	0.0307608855518744	0.000967663698254463	0.00128639835887930
331	99	0	10	98.3687812805176	0.0289344787597656	9.61371231079102	3.85416650772095	0.196759253740311	0.269097208976746	-97.2224934895858	-1671.29638671875	-2423.61124674479	19.3287048339844	19.065393447876	19.8755798339844	19.2650451660156	0.0253432090933494	0.000808624507812789	0.00110593354790011	0.0305544341349098	0.000960600362590809	0.00130026104653561
331.5	99	0	10	98.3723983764648	0.0289344787597656	9.61371231079102	3.83680558204651	0.190972223877907	0.271990746259689	-97.2224934895858	-1669.44449869792	-2409.72249348959	19.3287048339844	19.065393447876	19.8958339691162	19.2650451660156	0.0252290517032432	0.000784841216065750	0.00111782764803717	0.0304168030068169	0.000932364482164892	0.00131433885960028
332	99	0	10	98.3579299926758	0.0289344787597656	9.61371231079102	3.83969902992249	0.182291656732559	0.277777791023254	-97.2224934895858	-1668.98152669271	-2409.72249348959	19.3287048339844	19.065393447876	19.8755798339844	19.2650451660156	0.0252480776736525	0.000749166306387237	0.00114161652571981	0.0304397412131656	0.000889988047065495	0.00134240254189765
332.5	50	0	10	98.3362274169922	0.0289344787597656	9.61371231079102	3.85416650772095	0.170717597007751	0.271990746259689	-97.2224934895858	-1668.98152669271	-2409.72249348959	19.3287048339844	19.065393447876	19.8958339691162	19.2650451660156	0.0253432090933494	0.000701600037940646	0.00111782764803717	0.0305544341349098	0.000833480686817112	0.00131433885960028
333	50	0	10	98.6400451660156	0.0578697204589844	9.64264907836914	3.84548616409302	0.16927082836628	0.280671298503876	-97.2224934895858	-1668.98152669271	-2409.72249348959	19.3287048339844	19.065393447876	19.8755798339844	19.2650451660156	0.0252861311821849	0.000695654217410078	0.00115351132417376	0.0304856195159399	0.000826417222861131	0.00135638938189183
333.5	50	0	10	85.3515655517578	0.130207824707031	9.68605422973633	3.828125	0.167824059724808	0.282118052244186	-101.388997395839	-1675.92610677083	-2409.72249348959	19.3287048339844	19.065393447876	19.8958339691162	19.2939796447754	0.0251719722242037	0.000689708398318879	0.00115945880455498	0.0303467370753031	0.000819296649206501	0.00136328866584057
334	50	0	10	65.1801223754883	0.0868049621582031	9.6571174621582	3.81944441795349	0.164930552244186	0.283564805984497	-137.500162760412	-1713.88907877604	-2409.72249348959	19.3489589691162	19.065393447876	19.8755798339844	19.2939796447754	0.0251148927445777	0.000677816886600480	0.00116540644576993	0.0302650233366942	0.000804864039423138	0.00137037660186205
334.5	50	0	10	50.8029541015625	0.0361682891845703	9.61371231079102	3.81655097007751	0.16927083581686	0.280671298503876	-195.833333333333	-1748.61100260416	-2458.33333333333	19.3388319015503	19.065393447876	19.8958339691162	19.2939796447754	0.0250958667734851	0.000695654246310202	0.00115351113888216	0.0302257038867781	0.000825756748307128	0.00135562871074420
335	50	0	10	48.9257804870606	0.0289344787597656	9.61371231079102	3.76446747779846	0.173611119389534	0.286458343267441	-235.185058593747	-1758.33333333333	-2495.37027994792	19.3287048339844	19.065393447876	19.8857069015503	19.2939796447754	0.0247533898974285	0.000713491620460978	0.00117730169694189	0.0298026494250336	0.000846847387688705	0.00138311719070022
335.5	50	0	10	48.8932266235352	0.0289344787597656	9.61371231079102	3.72685194015503	0.167824059724808	0.269097208976746	-250.925944010412	-1766.20377604167	-2495.37027994792	19.3287048339844	19.065393447876	19.8755798339844	19.2939796447754	0.0245060475760001	0.000689708396531351	0.00110593340382712	0.0295002581940384	0.000818554214166558	0.00129931721946868
336	50	0	10	48.8932266235352	0.0289344787597656	9.61371231079102	3.72974538803101	0.164930552244186	0.2734375	-257.407552083333	-1769.44441731771	-2497.22216796875	19.3287048339844	19.065393447876	19.8806433677673	19.2939796447754	0.0245250735465630	0.000677816885677595	0.00112377454241545	0.0295212678535673	0.000804415035010286	0.00132023050470818
336.5	50	0	10	48.8932266235352	0.0289344787597656	9.61371231079102	3.71238446235657	0.173611119389534	0.277777791023254	-260.648111979172	-1768.51847330729	-2497.68513997396	19.3287048339844	19.065393447876	19.8857069015503	19.2939796447754	0.0244109161547137	0.000713491620178884	0.00114161626669373	0.0293829121914337	0.000846760737617493	0.00134116182296427
337	50	0	10	48.8932266235352	0.0289344787597656	9.61371231079102	3.69791650772095	0.176504634320736	0.280671298503876	-261.573893229161	-1768.51847330729	-2508.79614257812	19.3287048339844	19.065393447876	19.8907704353333	19.2939796447754	0.0243157815979085	0.000725383181800291	0.00115351099397675	0.0292681325294772	0.000860873457662392	0.00135495984764695
337.5	50	0	10	48.8859939575195	0.0289344787597656	9.61371231079102	3.66030097007751	0.179398149251938	0.277777776122093	-261.573893229161	-1768.51847330729	-2500.462890625	19.3287048339844	19.065393447876	19.8958339691162	19.2939796447754	0.0240684392744138	0.000737274752169175	0.00114161618152811	0.0289704144456457	0.000874986188088661	0.00134107767067168
338	50	0	10	48.876953125	0.0289344787597656	9.61371231079102	3.64872694015503	0.18229167163372	0.274884253740311	-261.573893229161	-1768.51847330729	-2497.68513997396	19.3287048339844	19.065393447876	19.8857069015503	19.2939796447754	0.0239923338232231	0.000749166363120318	0.00112972166890595	0.0288788087358850	0.000889098966677323	0.00132718814291268
338.5	50	0	10	48.8932266235352	0.0289344787597656	9.61371231079102	3.63136553764343	0.185185194015503	0.266203701496124	-261.573893229161	-1768.51847330729	-2497.68513997396	19.3287048339844	19.065393447876	19.8755798339844	19.2939796447754	0.0238781732945702	0.000761057985393872	0.00109403967172446	0.0287413973403765	0.000903211758703245	0.00128531363225628
339	50	0	10	48.8932266235352	0.0289344787597656	9.61371231079102	3.61111116409302	0.188078716397285	0.257523149251938	-261.573893229161	-1768.51847330729	-2499.53702799479	19.3287048339844	19.065393447876	19.8823312111199	19.2939796447754	0.0237449899300355	0.000772949620509629	0.00105835954950522	0.0285810887626642	0.000917324565970094	0.00124334350393687
339.5	50	0	10	48.8859939575195	0.0289344787597656	9.61371231079102	3.60966432094574	0.190972223877907	0.260416656732559	-261.573893229161	-1767.59252929688	-2500	19.3287048339844	19.065393447876	19.8890825919807	19.2939796447754	0.0237354761606661	0.000784841208989430	0.00107025269157221	0.0285696373412226	0.000931445983076171	0.00125728051381582
340	50	0	10	48.857063293457	0.0289344787597656	9.61371231079102	3.60821747779846	0.188078716397285	0.271990746259689	-261.573893229161	-1766.20361328125	-2501.85188802083	19.3287048339844	19.065393447876	19.8958339691162	19.3229141235352	0.0237259623912941	0.000772949620652333	0.00111782744234013	0.0285581859197779	0.000917345900876329	0.00131311413719557
340.5	50	0	10	48.8642959594727	0.0289344787597656	9.61371231079102	3.58217597007751	0.185185194015503	0.269097208976746	-261.573893229161	-1766.20361328125	-2502.31486002604	19.3287048339844	19.065393447876	19.8890825919807	19.3229141235352	0.0235547255162676	0.000761057985516081	0.00110593337412630	0.0283520735424304	0.000903232765355605	0.00129916599460815
341	50	0	10	48.8932266235352	0.0289344787597656	9.61371231079102	3.56770849227905	0.193865746259689	0.254629611968994	-261.573893229161	-1766.20361328125	-2502.31486002604	19.3287048339844	19.065393447876	19.8823312111199	19.3229141235352	0.0234595940928477	0.000796732875195178	0.00104646643625976	0.0282375668753443	0.000945572153249626	0.00122933710434945
341.5	50	0	10	48.8932266235352	0.0289344787597656	9.61371231079102	3.58217597007751	0.202546283602715	0.260416656732559	-261.573893229161	-1766.20361328125	-2502.31486002604	19.3287048339844	19.065393447876	19.8755798339844	19.3229141235352	0.0235547255162676	0.000832407871782387	0.00107025269962156	0.0283520735424304	0.000987911668023477	0.00125730900022090
342	50	0	10	48.8787612915039	0.0289344787597656	9.61371231079102	3.58796298503876	0.201581781264395	0.266203701496124	-261.573893229161	-1766.20361328125	-2502.31486002604	19.3287048339844	19.065393447876	19.8823312111199	19.3229141235352	0.0235927782423322	0.000828443980412335	0.00109403965631657	0.0283978763978756	0.000983207274098338	0.00128522377454047
342.5	50	0	10	48.857063293457	0.0289344787597656	9.61371231079102	3.59375	0.200617278926075	0.263310179114342	-261.573893229161	-1766.20361328125	-2500.92594401041	19.3287048339844	19.065393447876	19.8890825882554	19.3229141235352	0.0236308309683540	0.000824480091852928	0.00108214607493300	0.0284436792532693	0.000978502883508905	0.00127124036482162
343	50	0	10	48.857063293457	0.0289344787597656	9.61371231079102	3.62847208976746	0.199652776122093	0.260416656732559	-261.573893229161	-1763.88875325521	-2500	19.3489589691162	19.065393447876	19.8958339691162	19.3229141235352	0.0238591473234020	0.000820516204343947	0.00107025268588242	0.0287165077676554	0.000973821141822397	0.00125725154110019
343.5	50	0	10	48.857063293457	0.0289344787597656	9.61371231079102	3.63425946235657	0.190972223877907	0.254629611968994	-261.573893229161	-1763.88875325521	-2500	19.3489589691162	19.065393447876	19.8755798339844	19.3229141235352	0.0238972024007416	0.000784841209255454	0.00104646644347181	0.0287623102814339	0.000931480644136112	0.00122939424144201
344	50	0	10	48.857063293457	0.0289344787597656	9.61371231079102	3.58796310424805	0.192418985068798	0.260416656732559	-261.573893229161	-1763.88875325521	-2500	19.3489589691162	19.065393447876	19.8806433677673	19.3229141235352	0.0235927790259508	0.000790787040141784	0.00107025269868752	0.0283959109257344	0.000938537391817821	0.00125731673160337
344.5	50	0	10	48.857063293457	0.0289344787597656	9.61371231079102	3.58506941795349	0.193865746259689	0.266203701496124	-261.573893229161	-1763.88875325521	-2500	19.3489589691162	19.0856475830078	19.8857069015503	19.3229141235352	0.0235737514871248	0.000796732874389317	0.00109403965692620	0.0283730096686572	0.000945528606680616	0.00128523908267346
345	50	0	10	48.857063293457	0.0289344787597656	9.61371231079102	3.59375	0.188078716397285	0.271990746259689	-261.573893229161	-1764.35172526041	-2500	19.3489589691162	19.065393447876	19.8907704353333	19.3229141235352	0.0236308309681108	0.000772949620766517	0.00111782745305203	0.0284417096660582	0.000917362968801344	0.00131316145309044
345.5	50	0	10	48.857063293457	0.0289344787597656	9.61371231079102	3.59664344787598	0.185185194015503	0.274884253740311	-261.573893229161	-1768.05550130208	-2501.38891601563	19.3489589691162	19.065393447876	19.8958339691162	19.3518524169922	0.0236498569391751	0.000761057985418312	0.00112972164508379	0.0284646090362011	0.000903215960033715	0.00132709249977887
346	50	0	10	48.857063293457	0.0289344787597656	9.61371231079102	3.59953689575195	0.188078716397285	0.266203701496124	-261.573893229161	-1775.46305338541	-2502.31486002604	19.3489589691162	19.065393447876	19.8755798339844	19.3518524169922	0.0236688829102288	0.000772949620081673	0.00109403966340926	0.0284875084063314	0.000917260561251629	0.00128525339472585
346.5	50	0	10	48.857063293457	0.0289344787597656	9.61371231079102	3.59664344787598	0.189525470137596	0.280671298503876	-261.573893229161	-1766.20361328125	-2502.31486002604	19.3489589691162	19.065393447876	19.8857069015503	19.3518524169922	0.0236498569391751	0.000778895412939890	0.00115351102274370	0.0284646090362011	0.000924402438633406	0.00135507218942810
347	50	0	10	48.857063293457	0.0289344787597656	9.61371231079102	3.59375	0.190972223877907	0.289351850748062	-263.426106770827	-1773.14819335937	-2502.31486002604	19.3489589691162	19.065393447876	19.8958339691162	19.3518524169922	0.0236308309680737	0.000784841208590542	0.00118919746029595	0.0284411882790341	0.000931393991486480	0.00139694609417407
347.5	50	0	10	48.857063293457	0.0289344787597656	9.61371231079102	3.59085655212402	0.193865746259689	0.292245388031006	-263.889160156253	-1775.46305338541	-2503.24080403645	19.3489589691162	19.065393447876	19.8958339691162	19.3518524169922	0.0236118049969894	0.000796732874422509	0.00120109379855180	0.0284181590868547	0.000945484187550533	0.00141090745776209
348	50	0	10	48.857063293457	0.0289344787597656	9.61371231079102	3.58796310424805	0.190972223877907	0.289351850748062	-263.889160156253	-1775.46305338541	-2504.62972005208	19.3489589691162	19.065393447876	19.8958339691162	19.3518524169922	0.0235927790259038	0.000784841208424391	0.00118919745073497	0.0283952602414187	0.000931372328324186	0.00139691335206819
348.5	50	0	10	48.857063293457	0.0289344787597656	9.59201202392578	3.59664344787598	0.188078716397285	0.277777791023254	-263.889160156253	-1773.61116536459	-2504.62972005208	19.3489589691162	19.065393447876	19.8958339691162	19.3518524169922	0.0236498569391290	0.000772949620195771	0.00114161623134302	0.0284639567776888	0.000917277629176518	0.00134102116979415
349	50	0	10	48.857063293457	0.0289344787597656	9.61190395355225	3.60532402992249	0.190972223877907	0.271990746259689	-263.889160156253	-1771.29630533855	-2503.70377604167	19.3489589691162	19.065393447876	19.8958339691162	19.3518524169922	0.0237069364199903	0.000784841208723485	0.00111782743822114	0.0285326552006988	0.000931411322016348	0.00131308951913924
349.5	50	0	10	48.857063293457	0.0289344787597656	9.61371231079102	3.60243058204651	0.188078716397285	0.269097208976746	-261.573893229161	-1770.83333333333	-2502.31486002604	19.3489589691162	19.065393447876	19.8958339691162	19.3518524169922	0.0236879104490023	0.000772949620366950	0.00110593336622967	0.0285104096633454	0.000917303231063900	0.00129913605431586
350	50	0	10	48.857063293457	0.0289344787597656	9.61371231079102	3.61979150772095	0.190972231328487	0.263310194015503	-261.573893229161	-1770.83333333333	-2502.31486002604	19.3489589691162	19.065393447876	19.8958339691162	19.3518524169922	0.0238020678427807	0.000784841239376754	0.00108214612759473	0.0286478077706934	0.000931415690987350	0.00127119326835162
350.5	50	0	10	48.857063293457	0.0289344787597656	9.61371231079102	3.61111116409302	0.193865746259689	0.260416656732559	-261.573893229161	-1768.98144531249	-2502.31486002604	19.3489589691162	19.065393447876	19.8958339691162	19.3518524169922	0.0237449899298015	0.000796732874963317	0.00107025268254924	0.0285791096605217	0.000945545763539808	0.00125722208008618
351	50	0	10	48.857063293457	0.0289344787597656	9.61371231079102	3.59375	0.199652776122093	0.266203701496124	-261.573893229161	-1768.51847330729	-2502.31486002604	19.3489589691162	19.065393447876	19.8958339691162	19.3518524169922	0.0236308309681108	0.000820516203825302	0.00109403964213931	0.0284417096660582	0.000973775845894343	0.00128516453825739
351.5	50	0	10	48.857063293457	0.0289344787597656	9.61371231079102	3.58217597007751	0.202546283602715	0.269097223877907	-262.963053385413	-1768.51847330729	-2504.62972005208	19.369213104248	19.065393447876	19.8958339691162	19.380786895752	0.0235547255157397	0.000832407871482960	0.00110593342285517	0.0283477575724706	0.000987888691781413	0.00129910568167638
352	50	0	10	48.857063293457	0.0289344787597656	9.61371231079102	3.59085643291473	0.205439805984497	0.271990746259689	-262.5	-1768.51847330729	-2502.31486002604	19.369213104248	19.065393447876	19.8958339691162	19.380786895752	0.0236118042129074	0.000844299626678474	0.00111782744131033	0.0284165811580425	0.00100200164155705	0.00131310798268140
352.5	50	0	10	48.8787612915039	0.0289344787597656	9.61371231079102	3.59953689575195	0.202546291053295	0.260416656732559	-261.573893229161	-1768.51847330729	-2502.31486002604	19.369213104248	19.065393447876	19.8958339691162	19.380786895752	0.0236688829099885	0.000832407902103207	0.00107025268254924	0.0284855359207524	0.000987888728121045	0.00125722208008618
353	50	0	10	48.8679122924805	0.0289344787597656	9.61371231079102	3.60243058204651	0.199652776122093	0.243055552244186	-261.573893229161	-1768.51847330729	-2502.31486002604	19.369213104248	19.065393447876	19.8958339691162	19.380786895752	0.0236879104487635	0.000820516203825302	0.000998895705144021	0.0285084355920770	0.000973775845894343	0.00117339928849236
353.5	50	0	10	48.857063293457	0.0289344787597656	9.61371231079102	3.60821747779846	0.196759253740311	0.254629611968994	-261.573893229161	-1767.12955729167	-2502.31486002604	19.369213104248	19.065393447876	19.8958339691162	19.380786895752	0.0237259623908228	0.000808624498500229	0.00104646642717104	0.0285542311611584	0.000959676346959031	0.00122928044915020
354	50	0	10	48.857063293457	0.0289344787597656	9.61371231079102	3.62557864189148	0.198206014931202	0.257523149251938	-261.573893229161	-1766.20361328125	-2502.31486002604	19.369213104248	19.065393447876	19.8958339691162	19.3518524169922	0.0238401213522209	0.000814570348574452	0.00105835953574951	0.0286916216416449	0.000966741881067925	0.00124325124216900
354.5	50	0	10	48.857063293457	0.0289344787597656	9.61371231079102	3.64583349227905	0.199652776122093	0.266203701496124	-261.573893229161	-1766.20361328125	-2502.77783203125	19.369213104248	19.065393447876	19.8958339691162	19.380786895752	0.0239733078519018	0.000820516204084600	0.00109403964130886	0.0288519117928636	0.000973798493858334	0.00128515851492211
355	50	0	10	48.857063293457	0.0289344787597656	9.61371231079102	3.64294004440308	0.19772376678884	0.270061731338501	-261.573893229161	-1766.20361328125	-2504.62972005208	19.369213104248	19.065393447876	19.8958339691162	19.380786895752	0.0239542818810025	0.000812588420946612	0.00110989806759846	0.0288290140084797	0.000964389705535841	0.00130376282685835
355.5	50	0	10	48.857063293457	0.0289344787597656	9.61371231079102	3.65451383590698	0.195794756524265	0.273919761180878	-261.573893229161	-1766.20361328125	-2504.62972005208	19.3894672393799	19.065393447876	19.8958339691162	19.380786895752	0.0240303857643325	0.000804660643616567	0.00112575691529563	0.0289186028112727	0.000954980924106282	0.00132239172324802
356	50	0	10	48.857063293457	0.0289344787597656	9.61371231079102	3.66030097007751	0.193865746259689	0.277777791023254	-261.573893229161	-1766.20361328125	-2504.62972005208	19.3894672393799	19.065393447876	19.8958339691162	19.380786895752	0.0240684392737832	0.000796732875195178	0.00114161623134302	0.0289643970958992	0.000945572153249626	0.00134102116979415
356.5	50	0	10	48.857063293457	0.0289344787597656	9.61371231079102	3.65162038803101	0.190972223877907	0.286458343267441	-261.573893229161	-1766.20361328125	-2504.62972005208	19.3894672393799	19.065393447876	19.8958339691162	19.380786895752	0.0240113597934589	0.000784841209089180	0.00117730164019190	0.0288957066122608	0.000931458980973635	0.00138293971247536
357	50	0	10	48.857063293457	0.0289344787597656	9.61371231079102	3.64004635810852	0.193865746259689	0.292245388031006	-261.573893229161	-1766.20361328125	-2502.77783203125	19.3894672393799	19.065393447876	19.8958339691162	19.380786895752	0.0239352543421439	0.000796732875195178	0.00120109380066424	0.0288041199294695	0.000945572153249626	0.00141091407190430
357.5	50	0	10	48.8642959594727	0.0289344787597656	9.61371231079102	3.63136553764343	0.196759253740311	0.290798619389534	-261.573893229161	-1767.12955729167	-2504.16674804688	19.3894672393799	19.065393447876	19.8958339691162	19.380786895752	0.0238781732938983	0.000808624498500229	0.00119514557037086	0.0287354275589659	0.000959676346959031	0.00140390700258930
358	50	0	10	48.8932266235352	0.0289344787597656	9.61371231079102	3.62268495559692	0.198206014931202	0.289351850748062	-261.573893229161	-1767.59252929688	-2504.62972005208	19.369213104248	19.065393447876	19.8958339691162	19.4097213745117	0.0238210938135258	0.000814570348429782	0.00118919745073497	0.0286687219704164	0.000966728390771968	0.00139691335206819
358.5	50	0	10	48.8932266235352	0.0289344787597656	9.61371231079102	3.61979150772095	0.199652776122093	0.271990746259689	-261.573893229161	-1767.12955729167	-2504.62972005208	19.3894672393799	19.065393447876	19.8958339691162	19.4097213745117	0.0238020678423209	0.000820516203980875	0.00111782743616188	0.0286438408758588	0.000973789434672729	0.00131307721011141
359	50	0	10	48.8932266235352	0.0289344787597656	9.61371231079102	3.63136553764343	0.193865746259689	0.254629611968994	-261.573893229161	-1768.51847330729	-2504.62972005208	19.3894672393799	19.065393447876	19.8958339691162	19.4097213745117	0.0238781732938983	0.000796732875001957	0.00104646642450933	0.0287354275589659	0.000945550161824772	0.00122925164360609
359.5	50	0	10	48.8932266235352	0.0289344787597656	9.61371231079102	3.62557864189148	0.1953125	0.257523149251938	-261.573893229161	-1767.59252929688	-2504.62972005208	19.3894672393799	19.065393447876	19.8958339691162	19.4097213745117	0.0238401213519938	0.000802678684311521	0.00105835953276933	0.0286896351607529	0.000952615417793260	0.00124322210891084
360	50	0	10	48.8932266235352	0.0289344787597656	9.61371231079102	3.61111116409302	0.196759253740311	0.266203701496124	-261.573893229161	-1766.20361328125	-2504.62972005208	19.3894672393799	19.065393447876	19.8958339691162	19.4097213745117	0.0237449899293328	0.000808624498589865	0.00109403963798737	0.0285751522783812	0.000959685274835318	0.00128513442158143
360.5	50	0	10	48.8932266235352	0.0289344787597656	9.59201202392578	3.61979150772095	0.199652776122093	0.261863425374031	-261.573893229161	-1766.20361328125	-2504.62972005208	19.3894672393799	19.0856475830078	19.8958339691162	19.4097213745117	0.0238020678423209	0.000820516202744087	0.00107619937859462	0.0286438408758588	0.000973731000685119	0.00126417802234372
361	50	0	10	48.8932266235352	0.0289344787597656	9.6028621673584	3.58796310424805	0.193865746259689	0.257523149251938	-261.573893229161	-1766.20361328125	-2504.62972005208	19.3894672393799	19.065393447876	19.8958339691162	19.4097213745117	0.0235927790254573	0.000796732875195178	0.00105835953276933	0.0283919789112997	0.000945572153249626	0.00124322210891084
361.5	50	0	10	48.8932266235352	0.0289344787597656	9.61371231079102	3.57638883590698	0.1953125	0.263310194015503	-261.573893229161	-1766.20361328125	-2503.24080403645	19.3894672393799	19.0856475830078	19.916088104248	19.4097213745117	0.0235166720055356	0.000802678683360397	0.00108214610706195	0.0283003903408185	0.000952562685493861	0.00127109347764610
362	50	0	10	48.8932266235352	0.0289344787597656	9.61371231079102	3.56481504440308	0.196759253740311	0.274884253740311	-261.573893229161	-1766.20361328125	-2502.31486002604	19.3894672393799	19.0755205154419	19.916088104248	19.4097213745117	0.0234405681208972	0.000808624498010485	0.00112972161350790	0.0282088055433943	0.000959652016280299	0.00132698830909974
362.5	50	0	10	48.8859939575195	0.0289344787597656	9.61371231079102	3.56770849227905	0.202546283602715	0.263310194015503	-261.573893229161	-1766.66658528645	-2502.31486002604	19.4097232818604	19.065393447876	19.916088104248	19.4097213745117	0.0234595940918151	0.000832407871722497	0.00108214610854922	0.0282297470559312	0.000987907072775058	0.00127110539234854
363	50	0	10	48.8630905151367	0.0289344787597656	9.61371231079102	3.57060194015503	0.211226850748062	0.264756947755814	-261.573893229161	-1768.51847330729	-2502.31486002604	19.4097232818604	19.0755205154419	19.916088104248	19.4097213745117	0.0234786200629819	0.000868083227749576	0.00108809283968369	0.0282526416700252	0.00103019194621451	0.00127809051381426
363.5	50	0	10	48.8932266235352	0.0289344787597656	9.61371231079102	3.59085655212402	0.222800940275192	0.266203701496124	-261.573893229161	-1768.51847330729	-2502.31486002604	19.4097232818604	19.0856475830078	19.916088104248	19.4097213745117	0.0236118049963002	0.000915650907591965	0.00109403962089378	0.0284129077413188	0.00108660491485275	0.00128507569409957
364	50	0	10	48.8932266235352	0.0289344787597656	9.61371231079102	3.59664344787598	0.218942910432816	0.277777791023254	-261.573893229161	-1768.51847330729	-2502.31486002604	19.4097232818604	19.065393447876	19.916088104248	19.4097213745117	0.0236498569384486	0.000899794934039205	0.00114161620517799	0.0284586969692838	0.00106786260763721	0.00134095987864305
364.5	50	0	10	48.8932266235352	0.0289344787597656	9.61371231079102	3.58217597007751	0.215084880590439	0.276331022381783	-261.573893229161	-1768.51847330729	-2502.31486002604	19.4097232818604	19.0856475830078	19.916088104248	19.4097213745117	0.0235547255152678	0.000883939040843238	0.00113566887407693	0.0283442220127711	0.00104897237391098	0.00133397405244739
365	50	0	10	48.8932266235352	0.0289344787597656	9.61371231079102	3.57928252220154	0.211226850748062	0.274884253740311	-261.573893229161	-1768.51847330729	-2502.31486002604	19.4097232818604	19.0856475830078	19.916088104248	19.4097213745117	0.0235356995441454	0.000868083226572596	0.00112972161350790	0.0283213273987306	0.00103015624478074	0.00132698830909974
365.5	50	0	10	48.8859939575195	0.0289344787597656	9.61371231079102	3.59664344787598	0.214120373129845	0.280671298503876	-261.573893229161	-1768.51847330729	-2502.31486002604	19.4097232818604	19.0856475830078	19.916088104248	19.4097213745117	0.0236498569384486	0.000879975080612252	0.00115351096861930	0.0284586969692838	0.00104426833372104	0.00135493164995149
366	50	0	10	48.8630905151367	0.0289344787597656	9.61371231079102	3.59375	0.211226858198643	0.286458343267441	-261.573893229161	-1768.51847330729	-2502.31486002604	19.4097232818604	19.0856475830078	19.916088104248	19.4386558532715	0.0236308309673797	0.000868083257193088	0.00117730160459479	0.0284358023553076	0.00103015628111814	0.00138287649532583
366.5	50	0	10	48.8859939575195	0.0289344787597656	9.61371231079102	3.59809029102325	0.208333343267441	0.292245388031006	-261.573893229161	-1768.51847330729	-2502.31486002604	19.4097232818604	19.0856475830078	19.916088104248	19.4386558532715	0.0236593707078441	0.000856191470520516	0.00120109374873183	0.0284701452195191	0.00101604427212251	0.00141082311220981
367	50	0	10	48.857063293457	0.0289344787597656	9.61371231079102	3.60243058204651	0.199652776122093	0.286458343267441	-261.573893229161	-1768.05550130208	-2503.24080403645	19.4097232818604	19.0856475830078	19.916088104248	19.4386558532715	0.0236879104482852	0.000820516202536869	0.00117730160113979	0.0285044880837025	0.000973712883569956	0.00138286353077962
367.5	50	0	10	48.857063293457	0.0289344787597656	9.61371231079102	3.59664352610707	0.196759253740311	0.283564805984497	-261.573893229161	-1766.20361328125	-2503.70377604167	19.4097232818604	19.065393447876	19.916088104248	19.4386558532715	0.0236498574528600	0.000808624498589865	0.00116540604711419	0.0284586975882929	0.000959685274835318	0.00136888454702559
368	50	0	10	48.857063293457	0.0289344787597656	9.61371231079102	3.59085647016764	0.202546298503876	0.276331007480621	-261.573893229161	-1768.51847330729	-2503.24080403645	19.4097232818604	19.0755205154419	19.916088104248	19.4386558532715	0.0236118044573931	0.000832407931949414	0.00113566881041178	0.0284129070928331	0.000987854528283487	0.00133396147549777
368.5	50	0	10	48.857063293457	0.0289344787597656	9.61371231079102	3.58506941795349	0.208333343267441	0.269097208976746	-261.573893229161	-1768.51847330729	-2503.70377604167	19.4097232818604	19.0856475830078	19.916088104248	19.4386558532715	0.0235737514863794	0.000856191470520516	0.00110593333978515	0.0283671166267986	0.00101604427212251	0.00129902797623288
369	50	0	10	48.857063293457	0.0289344787597656	9.61371231079102	3.58796310424805	0.211226850748062	0.266203701496124	-261.573893229161	-1768.51847330729	-2502.31486002604	19.4097232818604	19.0856475830078	19.916088104248	19.4386558532715	0.0235927790252102	0.000868083226572596	0.00109403962089378	0.0283900131273173	0.00103015624478074	0.00128507569409957
369.5	50	0	10	48.857063293457	0.0289344787597656	9.61371231079102	3.59664344787598	0.208333343267441	0.257523149251938	-261.573893229161	-1768.51847330729	-2502.31486002604	19.4097232818604	19.0856475830078	19.916088104248	19.4386558532715	0.0236498569384486	0.000856191470520516	0.00105835952049987	0.0284586969692838	0.00101604427212251	0.00124316530173024
370	50	0	10	48.857063293457	0.0289344787597656	9.61371231079102	3.60532402992249	0.201099544763565	0.260416656732559	-261.573893229161	-1768.51847330729	-2502.31486002604	19.4097232818604	19.0856475830078	19.916088104248	19.4386558532715	0.0237069364193230	0.000826462094352251	0.00107025266549652	0.0285273826976413	0.000980764357045599	0.00125713517198879
370.5	50	0	10	48.8932266235352	0.0289344787597656	9.61371231079102	3.58506941795349	0.193865746259689	0.253182858228683	-261.573893229161	-1766.20361328125	-2502.31486002604	19.4097232818604	19.0856475830078	19.9363422393799	19.4386558532715	0.0235737514863794	0.000796732874196269	0.00104051996429691	0.0283671166267986	0.000945506616780157	0.00122212622324661
371	50	0	10	48.8582687348127	0.0289344787597656	9.61371231079102	3.56192135810852	0.194589123129845	0.245949059724808	-261.573893229161	-1768.51847330729	-2502.31486002604	19.4299774169922	19.0856475830078	19.916088104248	19.4386558532715	0.0234215405814551	0.000799705777982689	0.00101078816739741	0.0281820048789637	0.000949012578469875	0.00118728726181296
371.5	50	0	10	48.857063293457	0.0289344787597656	9.61371231079102	3.55902791023254	0.1953125	0.253182858228683	-261.573893229161	-1768.51847330729	-2502.31486002604	19.4299774169922	19.0856475830078	19.916088104248	19.4386558532715	0.0234025146102522	0.000802678683152487	0.00104051997714768	0.0281591118497284	0.000952540531472607	0.00122221070089320
372	50	0	10	48.857063293457	0.0289344787597656	9.61371231079102	3.56770849227905	0.196035876870155	0.260416656732559	-261.573893229161	-1766.20361328125	-2502.31486002604	19.4299774169922	19.0856475830078	19.916088104248	19.4675941467285	0.0234595940915562	0.000805651589764262	0.00107025266549652	0.0282277928237661	0.000956090722012698	0.00125713517198879
372.5	40	0	10	48.857063293457	0.0289344787597656	9.61371231079102	3.57349538803101	0.196759253740311	0.263310194015503	-261.573893229161	-1766.20361328125	-2502.31486002604	19.4299774169922	19.0856475830078	19.916088104248	19.4675941467285	0.0234976460338821	0.000808624497431440	0.00108214610854922	0.0282735788821406	0.000959618760030746	0.00127110539234854
373	40	0	10	49.11748046875	0.0614866256713867	9.64626617431641	3.56770849227905	0.202546283602715	0.266203701496124	-267.129557291667	-1781.48144531251	-2505.09261067708	19.4299774169922	19.0856475830078	19.916088104248	19.4675941467285	0.0234595940914377	0.000832407868261402	0.00109403961591706	0.0282262406999395	0.000987691566194421	0.00128503955765195
373.5	40	0	10	43.9019088745117	0.0651035308837891	9.61371231079102	3.57349538803101	0.208333343267441	0.280671298503876	-345.833333333333	-1875.00016276041	-2541.66658528645	19.4299774169922	19.0856475830078	19.916088104248	19.4675941467285	0.0234976460321004	0.000856191452364511	0.00115351084908857	0.0282500005641226	0.00101495725672614	0.00135439183200040
374	40	0	10	38.9371147155762	0.032551383972168	9.61371231079102	3.58506941795349	0.212673611938953	0.286458343267441	-529.97676595052	-1976.73612467448	-2655.55550130208	19.4299774169922	19.0856475830078	19.9363422393799	19.4675941467285	0.0235737514805490	0.000874029105289406	0.00117730099273942	0.0282898024517114	0.00103504240694971	0.00138063544296813
374.5	40	0	10	38.7345700562	0.0289344787597656	9.61371231079102	3.56770849227905	0.217013880610466	0.292245388031006	-588.889160156253	-1988.42578125	-2706.48144531249	19.4299774169922	19.0856475830078	19.926215171814	19.4675941467285	0.0234595940844594	0.000891866858238503	0.00120109279927560	0.0281363485212479	0.00105604192039526	0.00140785786727490
375	40	0	10	38.7297477722168	0.0289344787597656	9.61371231079102	3.52141189575195	0.225694447755814	0.289351850748062	-622.222005208333	-2001.85188802083	-2717.59277343749	19.4097232818604	19.0856475830078	19.916088104248	19.4675941467285	0.0231551691364738	0.000927542805860844	0.00118919653080290	0.0277639657723904	0.00109813662579269	0.00139380475673868
375.5	40	0	10	38.7297477722168	0.0289344787597656	9.61371231079102	3.50115752220154	0.222800940275192	0.292245388031006	-634.722005208333	-2004.62972005208	-2718.05566406251	19.4147868156433	19.0856475830078	19.916088104248	19.4675941467285	0.0230219857680493	0.000915650829213629	0.00120109277391064	0.0276003686302607	0.00108402714877447	0.00140774120809020
376	40	0	10	38.7297477722168	0.0289344787597656	9.61371231079102	3.47222208976746	0.214120373129845	0.300925940275192	-640.277669270827	-2002.77783203125	-2722.22208658855	19.4198503494263	19.0856475830078	19.916088104248	19.4675941467285	0.0228317197809470	0.000879975028347295	0.00123678398337380	0.0273702800725758	0.00104181046024075	0.00144951183859490
376.5	40	0	10	38.7297477722168	0.0289344787597656	9.61371231079102	3.46354150772095	0.217013880610466	0.295138895511627	-643.05582682292	-2002.31486002604	-2731.48152669271	19.4249138832092	19.0856475830078	19.916088104248	19.4675941467285	0.0227746402979715	0.000891866854725795	0.00121298926332477	0.0273006281404631	0.00105589422499772	0.00142149087365938
377	40	0	10	38.7297477722168	0.0289344787597656	9.61371231079102	3.45196747779846	0.222800940275192	0.297067910432816	-644.444661458333	-2002.31486002604	-2731.48152669271	19.4299774169922	19.0856475830078	19.916088104248	19.4675941467285	0.0226985348431114	0.000915650829974849	0.00122092059504422	0.0272085519834355	0.00108405242145933	0.00143078552778044
377.5	40	0	10	38.7297477722168	0.0289344787597656	9.61371231079102	3.44907402992249	0.225694447755814	0.298996925354004	-645.833333333333	-2002.31486002604	-2731.48152669271	19.4299774169922	19.065393447876	19.916088104248	19.4675941467285	0.0226795088712792	0.000927542810159203	0.00122885214598887	0.0271853706412641	0.00109820762495537	0.00144008043880949
378	40	0	10	38.7297477722168	0.0289344787597656	9.61371231079102	3.44473373889923	0.228587970137596	0.300925940275192	-645.833333333333	-2003.24080403645	-2731.48152669271	19.4299774169922	19.0755205154419	19.916088104248	19.4675941467285	0.0226509691296948	0.000939434905906553	0.00123678392782707	0.0271511607535024	0.00111223890910661	0.00144937562042053
378.5	40	0	10	38.7297477722168	0.0289344787597656	9.61371231079102	3.44039344787598	0.225694455206394	0.303819447755814	-645.833333333333	-2004.62972005208	-2731.48152669271	19.4299774169922	19.0856475830078	19.916088104248	19.4675941467285	0.0226224293880730	0.000927542835442627	0.00124868199909626	0.0271169508656958	0.00109810594081434	0.00146331885984951
379	40	0	10	38.7297477722168	0.0289344787597656	9.61371231079102	3.43460655212402	0.222800940275192	0.309606462717056	-645.833333333333	-2004.62972005208	-2731.48152669271	19.4299774169922	19.0856475830078	19.9363422393799	19.4965286254883	0.0225843774443381	0.000915650829213629	0.00127247986620740	0.0270713389346824	0.00108402714877447	0.00149110430778093
379.5	40	0	10	38.7297477722168	0.0289344787597656	9.61371231079102	3.44328689575195	0.225694447755814	0.318287044763565	-645.833333333333	-2004.62972005208	-2731.48152669271	19.4299774169922	19.0856475830078	19.9363422393799	19.4965286254883	0.0226414553599150	0.000927542804821543	0.00130818231862780	0.0271397568311720	0.00109810590456243	0.00153294078945437
380	40	0	10	38.7297477722168	0.0289344787597656	9.61371231079102	3.45196747779846	0.231481477618217	0.306712955236435	-645.833333333333	-2006.01839192708	-2731.48152669271	19.450231552124	19.0856475830078	19.9363422393799	19.4965286254883	0.0226985348427223	0.000951327006483826	0.00126058057534124	0.0272062932240011	0.00112624796154436	0.00147716060278310
380.5	40	0	10	38.7297477722168	0.0289344787597656	9.61371231079102	3.46064805984497	0.228587970137596	0.292245388031006	-645.833333333333	-2006.94417317708	-2731.48152669271	19.450231552124	19.0856475830078	19.9363422393799	19.4965286254883	0.0227556143257387	0.000939434901794320	0.00120109266094270	0.0272747082632439	0.00111215888037090	0.00140745208496982
381	40	0	10	38.7297477722168	0.0289344787597656	9.61371231079102	3.45775461196899	0.225694447755814	0.277777791023254	-646.296223958334	-2006.94417317708	-2733.79638671875	19.450231552124	19.0856475830078	19.9363422393799	19.4965286254883	0.0227365883539795	0.000927542803955789	0.00114161554439763	0.0272517785498600	0.00109808030803758	0.00133772480327519
381.5	40	0	10	38.7297477722168	0.0289344787597656	9.61371231079102	3.46932864189148	0.224247694015503	0.274884253740311	-648.147786458333	-2006.94417317708	-2733.79638671875	19.450231552124	19.0856475830078	19.9363422393799	19.4965286254883	0.0228126938085474	0.000921596808954772	0.00112972101844137	0.0273424945714134	0.00109104108570254	0.00132378700917894
382	40	0	10	38.7297477722168	0.0289344787597656	9.61371231079102	3.46643495559692	0.222800940275192	0.271990746259689	-648.147786458333	-2006.94417317708	-2733.79638671875	19.450231552124	19.0856475830078	19.9363422393799	19.4965286254883	0.0227936662691183	0.000915650828452684	0.00111782687966920	0.0273196888301050	0.00108400188053220	0.00130984966877813
382.5	40	0	10	38.7297477722168	0.0289344787597656	9.61371231079102	3.43460655212402	0.225694447755814	0.274884268641472	-648.147786458333	-2006.94417317708	-2733.79638671875	19.450231552124	19.0856475830078	19.9363422393799	19.4965286254883	0.0225843774439050	0.000927542803955789	0.00112972107969519	0.0270688425856730	0.00109808030803758	0.00132378708095508
383	40	0	10	38.7297477722168	0.0289344787597656	9.61371231079102	3.42881941795349	0.231481477618217	0.277777791023254	-648.147786458333	-2006.94417317708	-2733.79638671875	19.450231552124	19.0856475830078	19.9363422393799	19.4965286254883	0.0225463239323656	0.000951327006037768	0.00114161554439763	0.0270232329815893	0.00112623746028675	0.00133772480327519
383.5	40	0	10	38.7297477722168	0.0289344787597656	9.61371231079102	3.43171310424805	0.228587970137596	0.271990746259689	-648.147786458333	-2006.94417317708	-2733.79638671875	19.450231552124	19.0856475830078	19.9363422393799	19.4965286254883	0.0225653514720090	0.000939434901794320	0.00111782687966920	0.0270460387231547	0.00111215888037090	0.00130984966877813
384	40	0	10	38.7297477722168	0.0289344787597656	9.61371231079102	3.42592597007751	0.225694447755814	0.269097208976746	-648.147786458333	-2006.94417317708	-2733.79638671875	19.450231552124	19.0856475830078	19.9363422393799	19.4965286254883	0.0225272979604347	0.000927542803955789	0.00110593286157202	0.0270004291190291	0.00109808030803758	0.00129591246978213
384.5	40	0	10	38.7297477722168	0.0289344787597656	9.61371231079102	3.42881941795349	0.217013880610466	0.257523149251938	-648.147786458333	-2006.94417317708	-2731.94449869792	19.450231552124	19.0856475830078	19.9363422393799	19.4965286254883	0.0225463239323656	0.000891866853555861	0.00105835921297744	0.0270232329815893	0.00105584499723832	0.00124018981453495
385	40	0	10	38.7297477722168	0.0289344787597656	9.61371231079102	3.44039344787598	0.216049377806485	0.263310194015503	-648.147786458333	-2006.94417317708	-2731.48152669271	19.450231552124	19.0856475830078	19.9363422393799	19.4965286254883	0.0226224293876458	0.000887902905510049	0.00108214572520919	0.0271144503106482	0.00105115223990936	0.00126806890651671
385.5	40	0	10	38.7297477722168	0.0289344787597656	9.61371231079102	3.44618058204651	0.215084875468165	0.251736104488373	-648.147786458333	-2006.94417317708	-2731.48152669271	19.4704856872559	19.0856475830078	19.9363422393799	19.4965286254883	0.0226604828986947	0.000883938964160969	0.00103457333123192	0.0271581799927078	0.00104645949050839	0.00121232311165208
386	40	0	10	38.7297477722168	0.0289344787597656	9.61371231079102	3.44328689575195	0.214120373129845	0.248842597007751	-648.147786458333	-2006.94417317708	-2731.48152669271	19.4704856872559	19.0856475830078	19.9363422393799	19.525463104248	0.0226414553591340	0.000879975027426646	0.00102268065398564	0.0271353758297729	0.00104176674657064	0.00119838715655849
386.5	40	0	10	38.7297477722168	0.0289344787597656	9.61371231079102	3.4375	0.202546283602715	0.254629611968994	-648.147786458333	-2006.94417317708	-2732.40747070312	19.4704856872559	19.0856475830078	19.9363422393799	19.5158182755113	0.0226034034154225	0.000832407839424775	0.00104646613836987	0.0270897712616350	0.000985453881837263	0.00122624769958255
387	40	0	10	38.7297477722168	0.0289344787597656	9.61371231079102	3.43315970897675	0.201099526137114	0.260416656732559	-648.147786458333	-2009.25944010416	-2733.79638671875	19.4704856872559	19.0856475830078	19.9363422393799	19.5061734504998	0.0225748636737291	0.000826461989128686	0.00107025231900235	0.0270555668960299	0.000978392016613889	0.00125410264420294
387.5	40	0	10	38.7297477722168	0.0289344787597656	9.61371231079102	3.42881941795349	0.199652768671513	0.266203701496124	-648.147786458333	-2006.94417317708	-2733.79638671875	19.4704856872559	19.0856475830078	19.9565982818604	19.4965286254883	0.0225463239319967	0.000820516145443282	0.00109403916845028	0.0270213625303781	0.000971375787613906	0.00128188705667465
388	40	0	10	38.7297477722168	0.0289344787597656	9.61371231079102	3.41724538803101	0.198206011205912	0.260416656732559	-648.147786458333	-2006.94417317708	-2733.79638671875	19.4704856872559	19.0856475830078	19.9464702606201	19.525463104248	0.0224702184764267	0.000814570307208842	0.00107025231067013	0.0269301515147066	0.000964336750868464	0.00125405929861174
388.5	40	0	10	38.7297477722168	0.0289344787597656	9.61371231079102	3.40856504440308	0.196759253740311	0.254629611968994	-648.147786458333	-2006.94417317708	-2732.87044270833	19.4704856872559	19.1059017181396	19.9363422393799	19.525463104248	0.0224131405603572	0.000808624473242810	0.00104646613784846	0.0268617446618979	0.000957231375820098	0.00122624193928583
389	40	0	10	38.7297477722168	0.0289344787597656	9.61371231079102	3.41435194015503	0.193865746259689	0.260416656732559	-648.147786458333	-2006.94417317708	-2731.48152669271	19.4704856872559	19.0957746505737	19.9464702606201	19.525463104248	0.0224511925044218	0.000796732853826411	0.00107025231393252	0.0269073492304590	0.000943187028239013	0.00125408875443361
389.5	40	0	10	38.7297477722168	0.0289344787597656	9.61371231079102	3.42592597007751	0.190972223877907	0.258969902992249	-648.147786458333	-2006.94417317708	-2731.48152669271	19.4704856872559	19.0856475830078	19.9565982818604	19.525463104248	0.0225272979600633	0.000784841191124013	0.00106430573163143	0.0269985602462162	0.000929141656034145	0.00124707763905549
390	40	0	10	38.7297477722168	0.0289344787597656	9.61371231079102	3.44039344787598	0.199652776122093	0.257523149251938	-648.147786458333	-2006.94417317708	-2731.48152669271	19.4704856872559	19.0856475830078	19.9565982818604	19.525463104248	0.0226224293872867	0.000820516176063455	0.00105835919865999	0.0271125735457141	0.000971375823863888	0.00124010991532893
390.5	40	0	10	38.7297477722168	0.0289344787597656	9.61371231079102	3.43171310424805	0.205439805984497	0.251736104488373	-648.147786458333	-2006.94417317708	-2731.48152669271	19.4704856872559	19.0856475830078	19.9565982818604	19.525463104248	0.0225653514716427	0.000844299589734502	0.00103457331936054	0.0270441666934153	0.000999532042745332	0.00121223931638539
391	40	0	10	38.7297477722168	0.0289344787597656	9.61371231079102	3.44618058204651	0.214120373129845	0.260416656732559	-645.833333333333	-2006.94417317708	-2731.48152669271	19.4704856872559	19.0856475830078	19.9565982818604	19.525463104248	0.0226604828987625	0.000879975027426646	0.00107025230560332	0.0271588044853659	0.00104176674657064	0.00125404541082344
391.5	40	0	10	38.7297477722168	0.0289344787597656	9.61371231079102	3.45196747779846	0.219907402992249	0.269097208976746	-645.833333333333	-2006.94417317708	-2731.94449869792	19.4907417297363	19.0856475830078	19.9565982818604	19.525463104248	0.0226985348420231	0.000903758785567803	0.00110593284206685	0.0272025270634543	0.00106992337325627	0.00129584723513355
392	40	0	10	38.7297477722168	0.0289344787597656	9.61371231079102	3.44039344787598	0.218460641801357	0.277777791023254	-647.684895833332	-2006.94417317708	-2733.33341471355	19.4704856872559	19.0856475830078	19.9565982818604	19.525463104248	0.0226224293873005	0.000897812813680629	0.00114161551387050	0.0271126982345052	0.00106288417828478	0.00133763860282404
392.5	40	0	10	38.7297477722168	0.0289344787597656	9.61371231079102	3.4375	0.217013880610466	0.295138895511627	-648.147786458333	-2006.94417317708	-2731.94449869792	19.477237701416	19.0856475830078	19.9565982818604	19.525463104248	0.0226034034153019	0.000891866853555861	0.00121298914442012	0.0270891461982852	0.00105584499723832	0.00142128759473878
393	40	0	10	38.7297477722168	0.0289344787597656	9.61371231079102	3.45196747779846	0.214120373129845	0.283564805984497	-648.147786458333	-2006.94417317708	-2733.79638671875	19.4839897155762	19.0856475830078	19.9565982818604	19.5543975830078	0.0226985348420727	0.000879975027426646	0.00116540520059159	0.0272025292015675	0.00104176674657064	0.00136550672544551
393.5	40	0	10	38.7297477722168	0.0289344787597656	9.61371231079102	3.45486116409302	0.215084875468165	0.274884253740311	-648.147786458333	-2006.94417317708	-2733.79638671875	19.4907417297363	19.0856475830078	19.9565982818604	19.5543975830078	0.0227175623814695	0.000883938964160969	0.00112972098983024	0.0272247041498524	0.00104645949050839	0.00132369549123951
394	40	0	10	38.7297477722168	0.0289344787597656	9.61371231079102	3.45630788803101	0.216049377806485	0.280671298503876	-648.147786458333	-2006.94417317708	-2733.79638671875	19.4907417297363	19.0856475830078	19.9565982818604	19.5543975830078	0.0227270753673551	0.000887902905510049	0.00115351020042172	0.0272361045026705	0.00105115223990936	0.00135156933892717
394.5	40	0	10	38.7297477722168	0.0289344787597656	9.61371231079102	3.45775461196899	0.217013880610466	0.292245388031006	-648.147786458333	-2006.94417317708	-2733.79638671875	19.4907417297363	19.0856475830078	19.9565982818604	19.5543975830078	0.0227365883532366	0.000891866853555861	0.00120109259779905	0.0272475048554838	0.00105584499723832	0.00140732169321441
395	40	0	10	38.7297477722168	0.0289344787597656	9.61371231079102	3.45341432094574	0.222800940275192	0.298032402992249	-648.147786458333	-2006.94417317708	-2733.79638671875	19.4907417297363	19.1059017181396	19.9768524169922	19.5543975830078	0.0227080486117148	0.000915650824528603	0.00122488607580658	0.0272133028576463	0.00108392675158514	0.00143510137323664
395.5	40	0	10	38.7297477722168	0.0289344787597656	9.61371231079102	3.44907402992249	0.217013880610466	0.300925940275192	-648.147786458333	-2006.94417317708	-2733.79638671875	19.4907417297363	19.1059017181396	19.9768524169922	19.5543975830078	0.0226795088701563	0.000891866850539818	0.00123678370166359	0.0271791008597648	0.00105577182071537	0.00144904087303413
396	40	0	10	38.7297477722168	0.0289344787597656	9.61371231079102	3.44039344787598	0.219907402992249	0.295138895511627	-650	-2006.94417317708	-2733.79638671875	19.4907417297363	19.1059017181396	19.9768524169922	19.5543975830078	0.0226224293868722	0.000903758782124593	0.00121298907710051	0.0271101979678672	0.00106984922055760	0.00142116260822192
396.5	40	0	10	38.7297477722168	0.0289344787597656	9.61371231079102	3.44618058204651	0.217013888061047	0.294174393173307	-649.073893229161	-2006.94417317708	-2733.79638671875	19.4907417297363	19.1059017181396	19.9768524169922	19.5543975830078	0.0226604828983129	0.000891866881160500	0.00120902351700734	0.0271560502864747	0.00105577185696344	0.00141651647757536
397	40	0	10	38.7297477722168	0.0289344787597656	9.61371231079102	3.41435194015503	0.214120373129845	0.293209890369326	-646.759114583333	-2006.94417317708	-2733.79638671875	19.4907417297363	19.1059017181396	19.9768524169922	19.5543975830078	0.0224511925040838	0.000879975024789464	0.00120505800548976	0.0269058579630718	0.00104169454615753	0.00141187040384094
397.5	40	0	10	38.7297477722168	0.0289344787597656	9.61371231079102	3.41724546812475	0.219907402992249	0.292245388031006	-645.833333333333	-2006.94417317708	-2733.79638671875	19.4907417297363	19.1059017181396	19.9768524169922	19.5543975830078	0.0224702190027793	0.000903758782124593	0.00120109254506593	0.0269289072972769	0.00106984922055760	0.00140722438996898
398	40	0	10	38.7297477722168	0.0289344787597656	9.61371231079102	3.42013899609447	0.217013880610466	0.280671298503876	-645.833333333333	-2006.94417317708	-2733.79638671875	19.4907417297363	19.1059017181396	19.9565982818604	19.5543975830078	0.0224892455014275	0.000891866850539818	0.00115351020042172	0.0269517091586306	0.00105577182071537	0.00135156933892717
398.5	40	0	10	38.7297477722168	0.0289344787597656	9.61371231079102	3.42303252220154	0.214120373129845	0.283564817160368	-645.833333333333	-2006.94417317708	-2733.79638671875	19.4907417297363	19.1059017181396	19.9667253494263	19.5543975830078	0.0225082719878098	0.000879975024789464	0.00116540522702965	0.0269745110052845	0.00104169454615753	0.00136545957870170
399	40	0	10	38.7297477722168	0.0289344787597656	9.61371231079102	3.4375	0.219907402992249	0.286458333954215	-645.833333333333	-2006.94417317708	-2733.79638671875	19.4907417297363	19.1059017181396	19.9768524169922	19.5543975830078	0.0226034034151299	0.000903758782124593	0.00117730058093419	0.0270885190346253	0.00106984922055760	0.00137934924217210
399.5	40	0	10	38.7297477722168	0.0289344787597656	9.61371231079102	3.43605327606201	0.222800940275192	0.289351850748062	-645.833333333333	-2006.94417317708	-2736.11124674479	19.4907417297363	19.1059017181396	19.9768524169922	19.5543975830078	0.0225938904291904	0.000915650824528603	0.00118919631242402	0.0270771184195955	0.00108392675158514	0.00139325380069387
400	40	0	10	38.7297477722168	0.0289344787597656	9.61371231079102	3.43460655212402	0.225694447755814	0.292245388031006	-645.833333333333	-2006.94417317708	-2736.11124674479	19.5109958648682	19.1059017181396	19.9768524169922	19.5543975830078	0.0225843774428821	0.000927542799491219	0.00120109253474527	0.0270638446720235	0.00109800420277708	0.00140719132874523
400.5	40	0	10	38.7297477722168	0.0289344787597656	9.61371231079102	3.42303252220154	0.237268522381783	0.286458343267441	-646.759114583333	-2006.94417317708	-2733.79638671875	19.5109958648682	19.1059017181396	19.9768524169922	19.5543975830078	0.0225082719874066	0.000975111561892424	0.00117730061922185	0.0269723961000386	0.00115431502861291	0.00137934928703069
401	40	0	10	38.7297477722168	0.0289344787597656	9.61371231079102	3.41435194015503	0.240162029862404	0.283564805984497	-648.147786458333	-2006.94417317708	-2733.79638671875	19.5109958648682	19.1059017181396	19.9768524169922	19.5833358764648	0.0224511925036576	0.000987003913768950	0.00116540516159126	0.0269036247103493	0.00116839292598701	0.00136541232757126
401.5	40	0	10	38.7297477722168	0.0289344787597656	9.61371231079102	3.41145849227905	0.243055552244186	0.28645832836628	-648.147786458333	-2006.94417317708	-2733.79638671875	19.5109958648682	19.1059017181396	19.9768524169922	19.5833358764648	0.0224321665316293	0.000998896427210843	0.00117730055796161	0.0268808255823690	0.00118247101461855	0.00137934921525695
402	40	0	10	38.7297477722168	0.0289344787597656	9.61371231079102	3.38541650772095	0.240162029862404	0.289351850748062	-648.147786458333	-2006.94417317708	-2733.79638671875	19.5109958648682	19.1059017181396	19.9768524169922	19.5833358764648	0.0222609265116046	0.000987003913768950	0.00118919632176669	0.0266756259149845	0.00116839292598701	0.00139328653343663
402.5	40	0	10	38.7297477722168	0.0289344787597656	9.61371231079102	3.39409708976746	0.245949059724808	0.266203701496124	-648.147786458333	-2006.94417317708	-2733.79638671875	19.5109958648682	19.1059017181396	19.9768524169922	19.5833358764648	0.0223180059958761	0.00101078898981732	0.00109403914772026	0.0267440251781083	0.00119654916145001	0.00128179845805996
403	40	0	10	38.7297477722168	0.0289344787597656	9.61371231079102	3.41724538803101	0.228587970137596	0.271990746259689	-648.147786458333	-2006.94417317708	-2733.79638671875	19.5109958648682	19.1059017181396	19.9768524169922	19.5833358764648	0.0224702184756677	0.000939434896723151	0.00111782682822646	0.0269264238383076	0.00111208179870867	0.00130966858707427
403.5	40	0	10	38.7297477722168	0.0289344787597656	9.61371231079102	3.41869211196899	0.225694455206394	0.277777791023254	-648.147786458333	-2006.94417317708	-2733.79638671875	19.5109958648682	19.1059017181396	19.9768524169922	19.5833358764648	0.0224797314616658	0.000927542830112301	0.00114161548089576	0.0269378234022785	0.00109800423902562	0.00133753985509460
404	40	0	10	38.7297477722168	0.0289344787597656	9.61371231079102	3.42013883590698	0.222800940275192	0.271990746259689	-648.147786458333	-2007.40722656249	-2735.64827473959	19.5109958648682	19.1059017181396	19.9768524169922	19.5833358764648	0.0224892444476595	0.000915650824376542	0.00111782682420164	0.0269492229662441	0.00108392169651033	0.00130964397595744
404.5	40	0	10	38.7297477722168	0.0289344787597656	9.61371231079102	3.40856504440308	0.208333343267441	0.269097223877907	-648.147786458333	-2007.98604329427	-2736.11124674479	19.5109958648682	19.1059017181396	19.997106552124	19.5833358764648	0.0224131405595825	0.000856191427901771	0.00110593284901340	0.0268580264543667	0.00101352942673730	0.00129561340625638
405	40	0	10	38.7297477722168	0.0289344787597656	9.61371231079102	3.39699053764343	0.214120373129845	0.266203701496124	-648.147786458333	-2006.94417317708	-2736.11124674479	19.5109958648682	19.1059017181396	19.9869794845581	19.5833358764648	0.0223370319680175	0.000879975024789464	0.00109403913330919	0.0267668243062240	0.00104169454615753	0.00128172405618151
405.5	40	0	10	38.7297477722168	0.0289344787597656	9.61371231079102	3.41145849227905	0.219907402992249	0.263310194015503	-648.147786458333	-2006.94417317708	-2736.11124674479	19.5109958648682	19.1059017181396	19.9768524169922	19.5833358764648	0.0224321665316293	0.000903758782124593	0.00108214568073665	0.0268808255823690	0.00106984922055760	0.00126783405467979
406	40	0	10	38.7297477722168	0.0289344787597656	9.61371231079102	3.41435194015503	0.211226850748062	0.269097208976746	-648.147786458333	-2006.94417317708	-2736.11124674479	19.5109958648682	19.1059017181396	19.9869794845581	19.5833358764648	0.0224511925036576	0.000868083177851081	0.00110593279929179	0.0269036247103493	0.00102761724651779	0.00129565810784562
406.5	40	0	10	38.7297477722168	0.0289344787597656	9.61371231079102	3.4071182012558	0.217013895511627	0.260416656732559	-648.147786458333	-2006.94417317708	-2736.11124674479	19.5109958648682	19.1059017181396	19.997106552124	19.5833358764648	0.0224036267896871	0.000891866911781177	0.00107025226583090	0.0268466259510391	0.00105577189321151	0.00125381318126484
407	40	0	10	38.7297477722168	0.0289344787597656	9.61371231079102	3.39988446235657	0.222800940275192	0.274884253740311	-648.147786458333	-2006.94417317708	-2736.11124674479	19.53125	19.1059017181396	19.9869794845581	19.5833358764648	0.0223560610752039	0.000915650824528603	0.00112972094138952	0.0267877732946684	0.00108392675158514	0.00132352716028646
407.5	40	0	10	38.7297477722168	0.0289344787597656	9.61371231079102	3.40277791023254	0.218460656702518	0.2734375	-648.147786458333	-2006.94417317708	-2736.11124674479	19.53125	19.1059017181396	19.9768524169922	19.5833358764648	0.0223750870473097	0.000897812871698843	0.00112377385780053	0.0268105708449955	0.00106281058617826	0.00131660532591926
408	40	0	10	38.7297477722168	0.0289344787597656	9.61371231079102	3.40567135810852	0.214120373129845	0.271990746259689	-648.147786458333	-2006.94417317708	-2736.11124674479	19.53125	19.1059017181396	19.997106552124	19.5833358764648	0.0223941130193965	0.000879975024789464	0.00111782679752509	0.0268333683953000	0.00104169454615753	0.00130954730754054
408.5	40	0	10	38.7297477722168	0.0289344787597656	9.61371231079102	3.41001164913177	0.217013888061047	0.2734375	-648.147786458333	-2006.94417317708	-2734.72233072917	19.53125	19.1059017181396	19.997106552124	19.5833358764648	0.0224226527613566	0.000891866881160500	0.00112377383391058	0.0268675656599677	0.00105577185696344	0.00131653288266971
409	40	0	10	38.7297477722168	0.0289344787597656	9.61371231079102	3.41435194015503	0.219907402992249	0.274884253740311	-648.147786458333	-2006.94417317708	-2734.72233072916	19.53125	19.1059017181396	19.997106552124	19.5833358764648	0.0224511925032749	0.000903758782124593	0.00112972093047710	0.0269017629245854	0.00106984922055760	0.00132350007477721
409.5	40	0	10	38.7297477722168	0.0289344787597656	9.60647888183594	3.42881941795349	0.222800940275192	0.280671298503876	-648.147786458333	-2006.94417317708	-2735.18530273437	19.53125	19.1059017181396	19.997106552124	19.6122703552246	0.0225463239308880	0.000915650824528603	0.00115351012593898	0.0270157525539536	0.00108392675158514	0.00135136344366970
410	40	0	10	38.7297477722168	0.0289344787597656	9.58357301354408	3.42013883590698	0.220871920697391	0.298032402992249	-648.147786458333	-2006.94417317708	-2734.72233072916	19.53125	19.1059017181396	19.997106552124	19.6122703552246	0.0224892444472820	0.000907722812180755	0.00122488600669818	0.0269473580249947	0.00107454174974761	0.00143498865757401
410.5	40	0	10	38.7297477722168	0.0289344787597656	9.61371231079102	3.42303252220154	0.21894290111959	0.303819447755814	-648.147786458333	-2006.94417317708	-2736.11124674479	19.53125	19.1059017181396	19.997106552124	19.6122703552246	0.0225082719869885	0.000899794822642300	0.00124868165730570	0.0269701574536731	0.00106515677491134	0.00146284532265675
411	40	0	10	38.7297477722168	0.0289344787597656	9.61371231079102	3.4375	0.217013880610466	0.300925940275192	-648.147786458333	-2006.94417317708	-2736.11124674479	19.53125	19.1059017181396	19.997106552124	19.6122703552246	0.0226034034143359	0.000891866850539818	0.00123678361724948	0.0270841470827231	0.00105577182071537	0.00144890662807979
411.5	40	0	10	38.7297477722168	0.0289344787597656	9.61371231079102	3.44039344787598	0.208333343267441	0.292245388031006	-648.147786458333	-2006.94417317708	-2736.11124674479	19.53125	19.1059017181396	19.997106552124	19.6122703552246	0.0226224293862075	0.000856191428076593	0.00120109248208384	0.0271069446327696	0.00101354006189846	0.00140709404131527
412	40	0	10	38.7297477722168	0.0289344787597656	9.61371231079102	3.44473373889923	0.211226858198643	0.286458343267441	-648.147786458333	-2008.33333333333	-2736.11124674479	19.53125	19.1059017181396	19.997106552124	19.6122703552246	0.0226509691278480	0.000868083208203989	0.00117730056766192	0.0271411418970544	0.00102760290556247	0.00137922153231706
412.5	30	0	10	38.7297477722168	0.0289344787597656	9.61371231079102	3.44907402992249	0.214120373129845	0.283564805984497	-648.147786458333	-2009.25944010416	-2735.18530273437	19.53125	19.1059017181396	19.997106552124	19.6122703552246	0.0226795088694509	0.000879975024278540	0.00116540511806072	0.0271753391612940	0.00104167025582863	0.00136529869846686
413	30	0	10	38.7297477722168	0.0289344787597656	9.61371231079102	3.45196747779846	0.225694447755814	0.277777791023254	-648.147786458333	-2009.25944010416	-2733.79638671875	19.53125	19.1059017181396	19.997106552124	19.6122703552246	0.0226985348412553	0.000927542798626259	0.00114161544920099	0.0271981367112601	0.00109797859902804	0.00133744740458969
413.5	30	0	10	38.7297477722168	0.0289344787597656	9.61371231079102	3.47222208976746	0.222800940275192	0.274884268641472	-653.703776041666	-2053.70377604167	-2741.20377604167	19.53125	19.1059017181396	19.997106552124	19.6122703552246	0.0228317197787408	0.000915650809201972	0.00112972097609252	0.0273562131689872	0.00108341628502055	0.00132341309763271
414	30	0	10	37.4855339050293	0.043402099609375	9.62818069458008	3.46932864189148	0.224247694015503	0.271990746259689	-881.481445312506	-2356.48160807292	-2837.96280924479	19.53125	19.1261577606201	20.0173606872559	19.6122703552246	0.0228126938006225	0.000921596679966022	0.00111782655193754	0.0272715572464147	0.00108704949600243	0.00130810341232253
414.5	30	0	10	30.2662040710449	0.0361682891845703	9.62094650268555	3.45775461196899	0.225694447755814	0.266203701496124	-1579.97696940104	-2839.00463867188	-3216.66658528645	19.5515041351318	19.1059017181396	20.0072336196899	19.6122703552246	0.0227365883242140	0.000927542498832832	0.00109403828802590	0.0269896449647485	0.00108880274428656	0.00127538581069886
415	30	0	10	28.7000881195068	0.0289344787597656	9.61371231079102	3.37962961196899	0.240162029862404	0.260416656732559	-1792.12963867188	-2911.11100260417	-3570.37021891276	19.53125	19.1059017181396	19.997106552124	19.6412048339844	0.0222228745250777	0.000987003307356559	0.00107025113251383	0.0263255359778748	0.00115775277851851	0.00124319940918054
415.5	30	0	10	28.6024322509766	0.0289344787597656	9.61371231079102	3.19155097007751	0.263310194015503	0.266203701496124	-2052.89349365235	-2973.26379394531	-3628.70361328125	19.5109958648682	19.1059017181396	19.9920430183411	19.6412048339844	0.0209861564499921	0.00108214611271804	0.00109403762058580	0.0247970701961987	0.00126855322823119	0.00127009309659000
416	30	0	10	28.6024322509766	0.0289344787597656	9.61371231079102	3.02662038803101	0.289351850748062	0.283564805984497	-2131.94417317708	-2986.11124674479	-3664.81477864583	19.450231552124	19.1059017181396	19.9869794845581	19.6412048339844	0.0199016491617668	0.00118919736883145	0.00116540218704083	0.0235017746079800	0.00139386265291510	0.00135246499103338
416.5	30	0	10	28.6024322509766	0.0289344787597656	9.61371231079102	2.89641189575195	0.309606462717056	0.295138895511627	-2157.87060546875	-2995.37036132812	-3678.70385742188	19.455295085907	19.1059017181396	19.9819159507751	19.6412048339844	0.0190454581308721	0.00127248164499711	0.00121298458856279	0.0224844331310963	0.00149133999603956	0.00140750907392057
417	30	0	10	28.6024322509766	0.0289344787597656	9.61371231079102	2.79513883590698	0.3125	0.303819447755814	-2176.85196940104	-3004.62972005208	-3689.81486002604	19.4603586196899	19.1059017181396	19.9768524169922	19.6412048339844	0.0183795330164053	0.00128438183566697	0.00124867570142113	0.0216937344598908	0.00150514515641277	0.00144878402942368
417.5	30	0	10	28.6024322509766	0.0289344787597656	9.61371231079102	2.71412038803101	0.306712955236435	0.3125	-2190.74055989583	-3009.25944010416	-3699.07397460937	19.4654221534729	19.0856475830078	19.9768524169922	19.6412048339844	0.0178467927886790	0.00126058217925500	0.00128437164593314	0.0210616144298147	0.00147728754643918	0.00149005912152567
418	30	0	10	28.6024322509766	0.0289344787597656	9.61371231079102	2.66493058204651	0.303819447755814	0.321180552244186	-2196.29606119792	-3014.81477864584	-3701.38875325521	19.4704856872559	19.0923989638686	19.9768524169922	19.6412048339844	0.0175233430633329	0.00124868331585394	0.00132007371819205	0.0206783832517284	0.00146322665026809	0.00153144242985171
418.5	30	0	10	28.6024322509766	0.0289344787597656	9.60647888183594	2.61863446235657	0.295138895511627	0.332754611968994	-2200.92578125	-3023.14778645833	-3703.70361328125	19.4704856872559	19.0991503410041	19.9768524169922	19.6412048339844	0.0172189208334833	0.00121299018668185	0.00136768854110253	0.0203182012271839	0.00142124753730747	0.00158664365121745
419	30	0	10	28.6024322509766	0.0289344787597656	9.57754516601563	2.60127305984497	0.292245388031006	0.318287044763565	-2204.62955729167	-3022.22200520833	-3704.16658528645	19.4704856872559	19.1059017181396	19.9768524169922	19.6412048339844	0.0171047601259535	0.00120109353672866	0.00130817227160467	0.0201827380759382	0.00140728910731529	0.00151759214245760
419.5	30	0	10	28.6024322509766	0.0289344787597656	9.5847785949707	2.578125	0.269097208976746	0.280671298503876	-2206.94441731771	-3020.83333333333	-3706.01847330729	19.4704856872559	19.1059017181396	19.9768524169922	19.6412048339844	0.0169525489674275	0.00110593325247563	0.00115350738341587	0.0200026694580609	0.00129581066221692	0.00133814220225537
420	30	0	10	28.6024322509766	0.0289344787597656	9.61371231079102	2.55787038803101	0.254629611968994	0.274884253740311	-2208.33333333333	-3020.83333333333	-3708.33325195312	19.4704856872559	19.1059017181396	19.997106552124	19.6412048339844	0.0168193637936748	0.00104646636172034	0.00112971867150847	0.0198452433069856	0.00122613391552620	0.00131042414754836
420.5	30	0	10	28.6024322509766	0.0289344787597656	9.60647888183594	2.54629635810852	0.266203701496124	0.257523149251938	-2209.25911458333	-3021.75911458333	-3717.59236653645	19.4704856872559	19.1059017181396	19.9869794845581	19.6412048339844	0.0167432581957715	0.00109403953838372	0.00105835798460285	0.0197552613995650	0.00128186284410946	0.00122757481153414
421	30	0	10	28.6024322509766	0.0289344787597656	9.58206605911255	2.54050946235657	0.254629611968994	0.245949059724808	-2212.5	-3023.14778645833	-3717.59236653645	19.4907417297363	19.1059017181396	19.9768524169922	19.6412048339844	0.0167052061725525	0.00104646635905892	0.00101078720201594	0.0197083551433393	0.00122610503721932	0.00117243862220828
421.5	30	0	10	28.6024322509766	0.0289344787597656	9.61009559631348	2.55208349227905	0.263310194015503	0.24884258210659	-2212.96305338541	-3023.14778645833	-3719.90763346355	19.5008687973022	19.1059017181396	19.9836037941277	19.6412048339844	0.0167813117710138	0.00108214603235039	0.00102267972027151	0.0197973648676049	0.00126790956038465	0.00118617760121479
422	30	0	10	28.6024322509766	0.0289344787597656	9.58839530944824	2.56365752220154	0.269097223877907	0.251736104488373	-2212.96305338541	-3024.07389322916	-3719.90763346355	19.5109958648682	19.1059017181396	19.9903551712632	19.6412048339844	0.0168574173636300	0.00110593330725096	0.00103457234821685	0.0198864605191454	0.00129576799961723	0.00119994389091233
422.5	30	0	10	28.6024322509766	0.0289344787597656	9.60647888183594	2.56076383590698	0.274884253740311	0.24884258210659	-2212.96305338541	-3025.46305338541	-3719.90763346355	19.5109958648682	19.1059017181396	19.997106552124	19.6412048339844	0.0168383897896768	0.00112972149061350	0.00102267971384944	0.0198640139551177	0.00132362074128275	0.00118612295679832
423	30	0	10	28.6024322509766	0.0289344787597656	9.58839530944824	2.55497694015503	0.286458343267441	0.245949059724808	-2212.96305338541	-3025.46305338541	-3719.90763346355	19.5109958648682	19.1059017181396	20.0038579292595	19.6412048339844	0.0168003377761097	0.00117730141893529	0.00101078718889262	0.0198191245245986	0.00137936702965447	0.00117230278618944
423.5	30	0	10	28.6024322509766	0.0289344787597656	9.59442316293717	2.54629635810852	0.285011574625969	0.240162029862404	-2212.96305338541	-3025.46305338541	-3719.90763346355	19.5109958648682	19.1059017181396	20.0106093101203	19.6412048339844	0.0167432581851450	0.00117135360652982	0.000987002492212180	0.0197517885259884	0.00137239836708537	0.00114469112540425
424	30	0	10	28.6024322509766	0.0289344787597656	9.60768446326256	2.53182864189148	0.283564805984497	0.237268522381783	-2213.42594401041	-3025.92594401041	-3719.90763346355	19.5109958648682	19.1059017181396	20.0173606872559	19.6701393127441	0.0166481250027919	0.00116540588250619	0.000975110300635243	0.0196394694882185	0.00136542337664918	0.00113087293209820
424.5	30	0	10	28.6024322509766	0.0289344787597656	9.57754516601563	2.52893495559692	0.287422835826874	0.231481477618217	-2216.55090332031	-3027.77750651041	-3719.90763346355	19.5109958648682	19.1059017181396	20.0173606872559	19.6701393127441	0.0166290974232016	0.00118126658838734	0.000951326015013342	0.0196164043472748	0.00138398016448302	0.00110328938098446
425	30	0	10	28.6024322509766	0.0289344787597656	9.57754516601563	2.53375760652125	0.29128086566925	0.234375	-2217.59277343749	-3027.77750651041	-3719.90763346355	19.5109958648682	19.1059017181396	20.0173606872559	19.6701393127441	0.0166608090038525	0.00119712798509770	0.000963218124214909	0.0196536060414462	0.00140256348737045	0.00111708111756323
425.5	30	0	10	28.6024322509766	0.0289344787597656	9.57754516601563	2.53858025930822	0.295138895511627	0.240162029862404	-2217.59277343749	-3027.77750651041	-3719.90763346355	19.5109958648682	19.1059017181396	20.0173606872559	19.6701393127441	0.0166925205960212	0.00121299014353226	0.000987002489963932	0.0196910140172106	0.00142114770269926	0.00114466476160347
426	30	0	10	28.6024322509766	0.0289344787597656	9.59201202392578	2.54340291023254	0.286458343267441	0.245949059724808	-2217.59277343749	-3027.77750651041	-3721.75952148437	19.5109958648682	19.1261577606201	20.0173606872559	19.6701393127441	0.0167242321748077	0.00117730136618426	0.00101078718183180	0.0197284219771889	0.00137923888848827	0.00117222653676236
426.5	30	0	10	28.6024322509766	0.0289344787597656	9.59683431386948	2.55208349227905	0.303819447755814	0.253182858228683	-2217.59277343749	-3027.77750651041	-3722.22249348959	19.5109958648682	19.1261577606201	20.0376167297363	19.6701393127441	0.0167813117669954	0.00124868309604195	0.00104051864824781	0.0197957548310499	0.00146286442445990	0.00120661751273640
427	30	0	10	28.6024322509766	0.0289344787597656	9.57754516601563	2.54340291023254	0.3125	0.260416656732559	-2217.59277343749	-3027.77750651041	-3722.22249348959	19.5109958648682	19.1261577606201	20.0173606872559	19.6701393127441	0.0167242321748077	0.00128438152367470	0.00107025091924618	0.0197284219771889	0.00150468605234822	0.00124118172310803
427.5	30	0	10	28.6024322509766	0.0289344787597656	9.5847785949707	2.53327548503876	0.303819447755814	0.271990746259689	-2217.59277343749	-3028.70361328125	-3723.61116536459	19.5109958648682	19.1261577606201	20.0274887084961	19.6701393127441	0.0166576387901116	0.00124868308981895	0.00111782470272924	0.0196498663591824	0.00146285063129381	0.00129629032954082
428	30	0	10	28.6024322509766	0.0289344787597656	9.61371231079102	2.52314805984497	0.306712955236435	0.277777791023254	-2218.51855468749	-3030.09277343749	-3724.53694661459	19.5109958648682	19.1261577606201	20.0376167297363	19.6701393127441	0.0165910453999218	0.00126058185007362	0.00114161284043220	0.0195711278692099	0.00147676932832340	0.00132381805514130
428.5	30	0	10	28.6024322509766	0.0289344787597656	9.61371231079102	2.51157402992249	0.3125	0.260416656732559	-2219.90722656249	-3030.09277343749	-3724.53694661459	19.5109958648682	19.1261577606201	20.0426802635193	19.6701393127441	0.0165149397813891	0.00128438150305091	0.00107025089732490	0.0194810791245660	0.00150465057819191	0.00124104507441516
429	30	0	10	28.6024322509766	0.0289344787597656	9.58116188049316	2.51591432094574	0.311053231358528	0.264756932854652	-2219.90722656249	-3030.09277343749	-3724.53694661459	19.5109958648682	19.1261577606201	20.0477437973022	19.6701393127441	0.0165434795849231	0.00127843129432328	0.00108809068792353	0.0195147447738632	0.00149767991956663	0.00126171000764083
429.5	30	0	10	28.6024322509766	0.0289344787597656	9.61371231079102	2.52025461196899	0.309606462717056	0.269097208976746	-2219.90722656249	-3030.09277343749	-3724.53694661459	19.53125	19.1261577606201	20.0528073310852	19.6701393127441	0.0165720193824486	0.00127248126654851	0.00110593087758225	0.0195470576264897	0.00149070947292729	0.00128237468983825
430	30	0	10	28.6024322509766	0.0289344787597656	9.57875073850155	2.52459478378296	0.313946753740311	0.274884253740311	-2217.59277343749	-3030.09277343749	-3724.53694661459	19.53125	19.1261577606201	20.0578708648682	19.6701393127441	0.0166005584011516	0.00129033183830355	0.00112971855740563	0.0195811774145192	0.00151162138504101	0.00130993491131043
430.5	30	0	10	28.6024322509766	0.0289344787597656	9.61371231079102	2.52893495559692	0.318287044763565	0.271990731358528	-2218.05566406249	-3030.55566406251	-3724.53694661459	19.53125	19.1261577606201	20.0511194877326	19.6701393127441	0.0166290974177198	0.00130818416059461	0.00111782461235585	0.0196147489560713	0.00153252812904912	0.00129617345129137
431	30	0	10	28.6024322509766	0.0289344787597656	9.61371231079102	2.53616893291473	0.321180552244186	0.269097208976746	-2219.90722656249	-3032.40722656249	-3724.53694661459	19.53125	19.146411895752	20.0443681068718	19.6701393127441	0.0166766647943976	0.00132008654516610	0.00110593088632882	0.0196704891679639	0.00154633538909683	0.00128241161149289
431.5	30	0	10	28.6024322509766	0.0289344787597656	9.57754516601563	2.54340291023254	0.3125	0.263310194015503	-2219.90722656249	-3032.40722656249	-3725.92586263021	19.53125	19.1261577606201	20.0376167297363	19.6990737915039	0.0167242321692534	0.00128438148243826	0.00108214413596835	0.0197265959221251	0.00150461511651024	0.00125484008522237
432	30	0	10	28.6024322509766	0.0289344787597656	9.57754516601563	2.56076383590698	0.303819447755814	0.271990746259689	-2219.90722656249	-3032.40722656249	-3726.85180664063	19.53125	19.1329091377556	20.0578708648682	19.6990737915039	0.0168383897827050	0.00124868303848002	0.00111782466120224	0.0198612473123475	0.00146276165098056	0.00129611291291755
432.5	30	0	10	28.6024322509766	0.0289344787597656	9.57754516601563	2.56365752220154	0.300925925374031	0.274884253740311	-2219.90722656249	-3032.40722656249	-3725.92586263021	19.53125	19.1396605148911	20.0578708648682	19.6990737915039	0.0168574173567209	0.00123678478698752	0.00112971855432387	0.0198836907501204	0.00144879005612331	0.00130991626176280
433	30	0	10	28.6024322509766	0.0289344787597656	9.61009559631348	2.578125	0.298032402992249	0.271990746259689	-2219.90722656249	-3032.40722656249	-3724.53694661459	19.53125	19.146411895752	20.0578708648682	19.6990737915039	0.0169525489503929	0.00122488709492592	0.00111782466582244	0.0199959005358256	0.00143481976198282	0.00129614366771792
433.5	30	0	10	28.6024322509766	0.0289344787597656	9.61371231079102	2.58101844787598	0.303819447755814	0.280671298503876	-2219.90722656249	-3032.40722656249	-3724.53694661459	19.53125	19.146411895752	20.0578708648682	19.6990737915039	0.0169715749545140	0.00124868298559633	0.00115350720436281	0.0200183421218734	0.00146269401613190	0.00133751840008095
434	30	0	10	28.6024322509766	0.0289344787597656	9.61371231079102	2.58680558204651	0.289351850748062	0.289351850748062	-2219.90722656249	-3032.40722656249	-3724.53694661459	19.5515041351318	19.146411895752	20.0578708648682	19.6990737915039	0.0170096285253879	0.00118919707995950	0.00118919230612256	0.0200618388172590	0.00139301285668403	0.00137889610455640
434.5	30	0	10	28.6024322509766	0.0289344787597656	9.61371231079102	2.58969902992249	0.290798619389534	0.283564805984497	-2219.90722656249	-3032.40722656249	-3724.99991861979	19.5515041351318	19.146411895752	20.0578708648682	19.6990737915039	0.0170286545285177	0.00119514517861385	0.00116540187940188	0.0200842788492419	0.00139998039641144	0.00135130414046656
435	30	0	10	28.6024322509766	0.0289344787597656	9.58116188049316	2.58680546283722	0.292245388031006	0.280671298503876	-2219.90722656249	-3032.40722656249	-3726.85180664063	19.5515041351318	19.146411895752	20.0578708648682	19.6990737915039	0.0170096277415215	0.00120109338262640	0.00115350719803665	0.0200618378927356	0.00140694805955433	0.00133748666173697
435.5	30	0	10	28.6024322509766	0.0289344787597656	9.60889002084732	2.58391189575195	0.295138895511627	0.277777791023254	-2219.90722656249	-3032.40722656249	-3726.38883463541	19.5515041351318	19.146411895752	20.0578708648682	19.6990737915039	0.0169906009541864	0.00121299000143325	0.00114161280702987	0.0200393969358294	0.00142088363274761	0.00132370144700841
436	30	0	10	28.6024322509766	0.0289344787597656	9.57935352325439	2.56944441795349	0.283564805984497	0.266203701496124	-2219.90722656249	-3030.55566406249	-3724.53694661459	19.5515041351318	19.146411895752	20.0578708648682	19.6990737915039	0.0168954693638885	0.00116540578726286	0.00109403740385251	0.0199271949187109	0.00136516971065848	0.00126856178487228
436.5	30	0	10	28.6024322509766	0.0289344787597656	9.60889002680779	2.55497694015503	0.286458343267441	0.260416656732559	-2219.90722656249	-3031.94433593749	-3724.53694661459	19.5515041351318	19.146411895752	20.0578708648682	19.6990737915039	0.0168003377645214	0.00117730130660922	0.00107025088598432	0.0198149928908957	0.00137908477001367	0.00124098076482990
437	30	0	10	28.6024322509766	0.0289344787597656	9.57935352325439	2.53761553764343	0.280671298503876	0.257523149251938	-2219.90722656249	-3032.40722656249	-3724.53694661459	19.5515041351318	19.146411895752	20.078125	19.6990737915039	0.0166861770106456	0.00115351072426020	0.00105835791563451	0.0196803471142348	0.00135121023781197	0.00122710582373997
437.5	30	0	10	28.6024322509766	0.0289344787597656	9.60889002680779	2.54340291023254	0.292245388031006	0.254629611968994	-2219.90722656249	-3030.55566406249	-3724.53694661459	19.5515041351318	19.146411895752	20.078125	19.6990737915039	0.0167242321645983	0.00120109339105009	0.00104646498018486	0.0197252308907162	0.00140697457920194	0.00121331664133197
438	30	0	10	28.6024322509766	0.0289344787597656	9.61371231079102	2.56944441795349	0.296585664153099	0.245949059724808	-2219.90722656249	-3030.09277343749	-3724.53694661459	19.5717582702637	19.146411895752	20.078125	19.6990737915039	0.0168954693595933	0.00121893855996589	0.00101078715418567	0.0199258161022407	0.00142788534073104	0.00117195023076778
438.5	30	0	10	28.6024322509766	0.0289344787597656	9.61371231079102	2.58680558204651	0.300925940275192	0.24884258210659	-2219.90722656249	-3031.01855468749	-3724.53694661459	19.5717582702637	19.146411895752	20.078125	19.6990737915039	0.0170096285213180	0.00123678483270495	0.00102267967162652	0.0200604506847135	0.00144877711908275	0.00118573892851835
439	30	0	10	28.6024322509766	0.0289344787597656	9.61371231079102	2.58969902992249	0.309606462717056	0.251736104488373	-2218.98144531249	-3031.48144531249	-3724.53694661459	19.5717582702637	19.1666660308838	20.078125	19.6990737915039	0.0170286545247980	0.00127248106371027	0.00103457229721466	0.0200830768142554	0.00149048159518677	0.00119952775165954
439.5	30	0	10	28.6024322509766	0.0289344787597656	9.60647888183594	2.57523155212402	0.315393507480621	0.274884253740311	-2217.59277343749	-3030.09277343749	-3724.53694661459	19.5717582702637	19.146411895752	20.078125	19.6990737915039	0.0169335229383096	0.00129628225307736	0.00112971853146376	0.0199711614191096	0.00151848705702670	0.00130984440014797
440	30	0	10	28.6024322509766	0.0289344787597656	9.59743709564209	2.55208349227905	0.324074059724808	0.289351850748062	-2218.98144531251	-3030.09277343749	-3724.53694661459	19.5717582702637	19.1666660308838	20.078125	19.6990737915039	0.0167813117528789	0.00133198988928498	0.00118919226278691	0.0197913682778782	0.00156020747713689	0.00137880080987296
440.5	30	0	10	28.6024322509766	0.0289344787597656	9.5847785949707	2.55497694015503	0.309606462717056	0.300925940275192	-2219.90722656249	-3031.48144531251	-3724.53694661459	19.5717582702637	19.1666660308838	20.078125	19.6990737915039	0.0168003377600278	0.00127248106371027	0.00123677769204848	0.0198136218377245	0.00149048159518677	0.00143397340933997
441	30	0	10	28.6024322509766	0.0289344787597656	9.6028621673584	2.55931723117828	0.300925940275192	0.303819447755814	-2221.29638671875	-3032.40722656249	-3724.53694661459	19.5717582702637	19.1666660308838	20.078125	19.7280082702637	0.0168288775539102	0.00123678475222536	0.00124867513664521	0.0198470022170714	0.00144865616972579	0.00144776781984761
441.5	30	0	10	28.6024322509766	0.0289344787597656	9.61371231079102	2.56365752220154	0.289351850748062	0.306712955236435	-2222.22249348959	-3032.40722656249	-3724.53694661459	19.5717582702637	19.1666660308838	20.078125	19.7280082702637	0.0168574173471270	0.00118919703132221	0.00126057311578193	0.0198804745658910	0.00139291628017306	0.00146156285012397
442	30	0	10	28.6024322509766	0.0289344787597656	9.61371231079102	2.57233810424805	0.300925940275192	0.300925940275192	-2222.22249348959	-3032.40722656249	-3724.99991861979	19.5717582702637	19.1666660308838	20.0983791351318	19.7280082702637	0.0169144969317581	0.00123678475222536	0.00123677762542596	0.0199477902885264	0.00144865616972579	0.00143386748676342
442.5	30	0	10	28.6024322509766	0.0289344787597656	9.61371231079102	2.58680558204651	0.298032402992249	0.277777791023254	-2222.22249348959	-3032.40722656249	-3726.85180664063	19.5717582702637	19.1666660308838	20.0882520675659	19.7280082702637	0.0170096285205255	0.00122488702955037	0.00114161276270110	0.0200599819185940	0.00143472026913533	0.00132355797226942
443	30	0	10	28.6024322509766	0.0289344787597656	9.61371231079102	2.58969902992249	0.295138895511627	0.280671298503876	-2222.22249348959	-3032.40722656249	-3726.85180664063	19.5717582702637	19.1666660308838	20.078125	19.7280082702637	0.0170286545236986	0.00121298994213820	0.00115350716609053	0.0200824198736131	0.00142078511263345	0.00133739424053280
443.5	30	0	10	28.6024322509766	0.0289344787597656	9.61371231079102	2.58535873889923	0.286458343267441	0.298032402992249	-2222.22249348959	-3032.40722656249	-3726.85180664063	19.5717582702637	19.1666660308838	20.0848763808608	19.7280082702637	0.0170001147349455	0.00117730126090072	0.00122488058909131	0.0200487620164967	0.00137898266627322	0.00142011300575363
444	30	0	10	28.6024322509766	0.0289344787597656	9.61371231079102	2.58101844787598	0.283564820885658	0.321180552244186	-2222.22249348959	-3032.87027994792	-3726.85180664063	19.5717582702637	19.1666660308838	20.0916277579963	19.7280082702637	0.0169715749454244	0.00116540580099889	0.00132007274957762	0.0200151041584745	0.00136504298374571	0.00153044250705485
444.5	30	0	10	28.6024322509766	0.0289344787597656	9.61371231079102	2.578125	0.280671298503876	0.326967567205429	-2222.22249348959	-3034.72249348959	-3726.85180664063	19.5717582702637	19.1666660308838	20.0983791351318	19.7280082702637	0.0169525489412214	0.00115351068137696	0.00134387793564358	0.0199926662022407	0.00135108473103485	0.00155800547066551
445	30	0	10	28.6024322509766	0.0289344787597656	9.61371231079102	2.57378470897675	0.271990746259689	0.315393507480621	-2222.22249348959	-3034.72249348959	-3726.85180664063	19.5717582702637	19.1666660308838	20.0983791351318	19.7280082702637	0.0169240091503909	0.00111782720518559	0.00129627069663204	0.0199590083426744	0.00130928936614508	0.00150281270586448
445.5	30	0	10	28.6024322509766	0.0289344787597656	9.5847785949707	2.56944441795349	0.269097208976746	0.295138895511627	-2222.22249348959	-3034.72249348959	-3726.85180664063	19.5920143127441	19.1666660308838	20.0983791351318	19.7280082702637	0.0168954693544562	0.00110593315406192	0.00121298406551310	0.0199239717588793	0.00129535809431312	0.00140625555325787
446	30	0	10	28.6024322509766	0.0289344787597656	9.61371231079102	2.56076383590698	0.274884253740311	0.292245388031006	-2222.22249348959	-3034.72249348959	-3726.85180664063	19.5920143127441	19.1666660308838	20.0983791351318	19.7280082702637	0.0168383897686052	0.00112972138030418	0.00120108800393027	0.0198566606926612	0.00132322078320989	0.00139246402611552
446.5	30	0	10	28.6024322509766	0.0289344787597656	9.61371231079102	2.56944441795349	0.286458343267441	0.303819447755814	-2222.22249348959	-3034.72249348959	-3726.85180664063	19.5920143127441	19.1666660308838	20.0983791351318	19.7280082702637	0.0168954693544562	0.00117730125228850	0.00124867505216847	0.0199239717588793	0.00137895016619737	0.00144763338303516
447	30	0	10	28.6024322509766	0.0289344787597656	9.59924545288086	2.54919004440308	0.298032402992249	0.306712955236435	-2222.22249348959	-3034.72249348959	-3726.85180664063	19.5920143127441	19.1666660308838	20.0983791351318	19.7280082702637	0.0167622857391627	0.00122488701674977	0.00126057302289972	0.0197669150631354	0.00143468645092904	0.00146142712352114
447.5	30	0	10	28.6024322509766	0.0289344787597656	9.57754516601563	2.54484975337982	0.302372679114342	0.298032402992249	-2222.22249348959	-3032.40722656249	-3726.85180664063	19.5920143127441	19.1666660308838	20.1186332702637	19.7280082702637	0.0167337459426473	0.00124273369607416	0.00122488049221714	0.0197332595257930	0.00145562421666720	0.00141994943035940
448	30	0	10	28.6024322509766	0.0289344787597656	9.57754516601563	2.54050946235657	0.306712955236435	0.289351850748062	-2222.22249348959	-3032.87027994792	-3726.85180664063	19.5920143127441	19.1666660308838	20.1186332702637	19.7280082702637	0.0167052061452314	0.00126058165519432	0.00118919216771276	0.0196996039873886	0.00147652272057224	0.00137857754438973
448.5	30	0	10	28.6024322509766	0.0289344787597656	9.57754516601563	2.54340291023254	0.3125	0.292245388031006	-2222.22249348959	-3034.72249348959	-3726.85180664063	19.5920143127441	19.1666660308838	20.1186332702637	19.7280082702637	0.0167242321543651	0.00128438125162017	0.00120108795617853	0.0197220403968610	0.00150437089652259	0.00139236780242957
449	30	0	10	28.6024322509766	0.0289344787597656	9.57754516601563	2.55208349227905	0.303819447755814	0.283564805984497	-2222.22249348959	-3032.40722656249	-3726.85180664063	19.5920143127441	19.1666660308838	20.1186332702637	19.7280082702637	0.0167813117471024	0.00124868290634694	0.00116540176772243	0.0197893514711998	0.00146259257567320	0.00135099839268559
449.5	30	0	10	28.6024322509766	0.0289344787597656	9.57754516601563	2.54919004440308	0.306712955236435	0.266203701496124	-2222.22249348959	-3032.40722656249	-3726.85180664063	19.5920143127441	19.1869201660156	20.1186332702637	19.7280082702637	0.0167622857391627	0.00126058157157174	0.00109403734374468	0.0197669150631354	0.00147642728109171	0.00126826879268052
450	30	0	10	28.6024322509766	0.0289344787597656	9.61009559631348	2.54629635810852	0.309606462717056	0.277777791023254	-2222.22249348959	-3032.40722656249	-3726.85180664063	19.5920143127441	19.1869201660156	20.1186332702637	19.7280082702637	0.0167432581630963	0.00127248096060365	0.00114161271958721	0.0197444768058587	0.00149036416783607	0.00132342080812691
450.5	30	0	10	28.6024322509766	0.0289344787597656	9.59201202392578	2.55497694015503	0.300925940275192	0.303819447755814	-2222.22249348959	-3032.40722656249	-3726.85180664063	19.5920143127441	19.1869201660156	20.1186332702637	19.7569465637207	0.0168003377546532	0.00123678468029620	0.00124867498173696	0.0198117878788055	0.00144855571746051	0.00144753332287302
451	30	0	10	28.6024322509766	0.0289344787597656	9.57754516601563	2.55787038803101	0.303819447755814	0.286458343267441	-2222.22249348959	-3032.40722656249	-3726.85180664063	19.5920143127441	19.1869201660156	20.1186332702637	19.7280082702637	0.0168193637618194	0.00124868282718884	0.00117729686253820	0.0198342242859577	0.00146249114937772	0.00136478784660788
451.5	30	0	10	28.6024322509766	0.0289344787597656	9.5847785949707	2.56076383590698	0.309606462717056	0.277777791023254	-2222.22249348959	-3032.40722656249	-3726.85180664063	19.5920143127441	19.1869201660156	20.1186332702637	19.7424774169922	0.0168383897686052	0.00127248096060365	0.00114161271958721	0.0198566606926612	0.00149036416783607	0.00132342080812691
452	30	0	10	28.6024322509766	0.0289344787597656	9.60768446326256	2.57233810424805	0.318287044763565	0.274884253740311	-2222.22249348959	-3032.40722656249	-3726.85180664063	19.5920143127441	19.1869201660156	20.1186332702637	19.7569465637207	0.0169144969274958	0.00130818376203497	0.00112971847454983	0.0199464100125868	0.00153218025592857	0.00130963233931489
452.5	20	0	10	28.6024322509766	0.0289344787597656	9.57754516601563	2.55787038803101	0.324074059724808	0.263310194015503	-2222.22249348959	-3032.40722656249	-3726.85180664063	19.5920143127441	19.1869201660156	20.1186332702637	19.7569465637207	0.0168193637618194	0.00133198970864775	0.00108214406720080	0.0198342242859577	0.00156006242541601	0.00125448144659991
453	20	0	10	28.6024322509766	0.0289344787597656	9.57754516601563	2.55931711196899	0.332754611968994	0.254629611968994	-2222.22249348959	-3032.40722656249	-3726.85180664063	19.5920143127441	19.1869201660156	20.1186332702637	19.7569465637207	0.0168288767652595	0.00136770646716211	0.00104646495371563	0.0198454424893652	0.00160189486042219	0.00121312023855480
453.5	20	0	10	28.6024322509766	0.0289344787597656	9.59924545288086	2.56076383590698	0.335648119449615	0.243055552244186	-2224.07405598959	-3084.25944010416	-3730.09252929688	19.5920143127441	19.1869201660156	20.1186332702637	19.7569465637207	0.0168383897679171	0.00137961344191788	0.000998894777759973	0.0198562896111773	0.00161498801178670	0.00115793579100217
454	20	0	10	27.105033493042	0.0614866256713867	9.61371231079102	2.57233810424805	0.338541686534882	0.251736104488373	-2689.35205078125	-3832.40771484375	-3901.85172526041	19.5920143127441	19.1869201660156	20.1388893127441	19.7569465637207	0.0169144967560518	0.00139150854770792	0.00103457210366155	0.0198523669501578	0.00161650445733214	0.00119709966842075
454.5	20	0	10	20.2932090759277	0.0337570190429688	9.59201202392578	2.57523155212402	0.321180552244186	0.254629611968994	-3711.11116536459	-4703.24080403645	-4727.77775065104	19.5920143127441	19.1869201660156	20.1186332702637	19.7569465637207	0.0169335223615455	0.00132006803480388	0.00104646396556741	0.0196687644444646	0.00151981127144461	0.00120067466139030
455	20	0	10	19.6144380569458	0.0289344787597656	9.57754516601563	2.43634247779846	0.324074059724808	0.274884253740311	-4613.42578125	-5191.66666666667	-5712.26847330729	19.5717582702637	19.1666660308838	20.1118818931282	19.7569465637207	0.0160202492016974	0.00133196455536946	0.00112971443224699	0.0184371968384206	0.00152585967103027	0.00128300890961327
455.5	20	0	10	19.6325225830078	0.0289344787597656	9.57754516601563	2.14699077606201	0.347222238779068	0.318287044763565	-5187.962890625	-5456.01855468751	-5992.59269205729	19.53125	19.159914650023	20.1051305122674	19.7569465637207	0.0141175924061651	0.00142720496362843	0.00130815151540023	0.0161531779524633	0.00163050488791952	0.00148133588118522
456	20	0	10	19.6325225830078	-0.00361766815185547	9.57754516601563	1.89814817905426	0.373263895511627	0.370370388031006	-5526.38891601563	-5620.83341471355	-6206.01879882812	19.4907417297363	19.1531632728875	20.0983791351318	19.7569465637207	0.0124812804120425	0.00153445810087947	0.00152249076031479	0.0142326140097783	0.00175006169885192	0.00172023006072789
456.5	20	0	10	19.6325225830078	-0.00723457336425781	9.57754516601563	1.71296298503876	0.399305552244186	0.416666686534882	-5737.50008138021	-5717.12939453125	-6343.05558268229	19.4704866409302	19.146411895752	20.0882520675659	19.7569465637207	0.0112635088122784	0.00164191068805381	0.00171358900296326	0.0128165440544654	0.00187077075643341	0.00193342456774984
457	20	0	10	19.6325225830078	-0.00723457336425781	9.57754516601563	1.56828701496124	0.431134253740311	0.460069447755814	-5900.46305338541	-5812.5	-6417.59236653645	19.450231552124	19.1261577606201	20.078125	19.7569465637207	0.0103120387490282	0.00177372546888132	0.00189401401028330	0.0117146844512927	0.00201908216675696	0.00213539252213380
457.5	20	0	10	19.6325225830078	-0.00723457336425781	9.57754516601563	1.45254623889923	0.436921298503876	0.445601880550385	-5993.05541992188	-5863.42569986979	-6488.88883463541	19.455295085907	19.1329091377556	20.078125	19.7569465637207	0.00955073208026568	0.00179776890785381	0.00183364067075094	0.0108391065495342	0.00204531283202569	0.00206577160531624
458	20	0	10	19.6325225830078	-0.00723457336425781	9.57754516601563	1.36863422393799	0.422453701496124	0.390625	-6062.5	-5907.40722656249	-6544.90730794271	19.4603586196899	19.1396605148911	20.078125	19.7569465637207	0.00899863178971973	0.00173768634565823	0.00160597673322553	0.0102049111779630	0.00197600048169279	0.00180821739933889
458.5	20	0	10	19.6325225830078	-0.00723457336425781	9.57754516601563	1.29340279102325	0.393518507480621	0.338541686534882	-6118.05541992188	-5932.87027994792	-6583.33325195312	19.4654221534729	19.146411895752	20.078125	19.7569465637207	0.00850343834366526	0.00161799223951144	0.00139145577588187	0.00963754427050761	0.00183935738016541	0.00156604648067692
459	20	0	10	19.6325225830078	-0.00723457336425781	9.57754516601563	1.22974538803101	0.364583313465118	0.295138895511627	-6151.38907877604	-5953.24072265625	-6616.66674804688	19.4704856872559	19.1531632728875	20.078125	19.7569465637207	0.00808416313527742	0.00149867752045565	0.00121297251971237	0.00915898297506522	0.00170331539489286	0.00136468787958617
459.5	20	0	10	19.6325225830078	-0.00723457336425781	9.57754516601563	1.18344914913177	0.353009253740311	0.269097208976746	-6185.64827473959	-5976.85188802083	-6643.51839192708	19.4806137084961	19.1599146537483	20.078125	19.7569465637207	0.00777898361741658	0.00145101535482710	0.00110592620579181	0.00880975048632055	0.00164869870271104	0.00124389963612109
460	20	0	10	19.6325225830078	-0.00723457336425781	9.57754516601563	1.14583337306976	0.341435194015503	0.240162029862404	-6212.50016276041	-6000.00008138021	-6664.81469726563	19.4907417297363	19.1666660308838	20.078125	19.7569465637207	0.00753079150899967	0.00140337800530113	0.000987000968412603	0.00852596845004805	0.00159414729483886	0.00110988772844549
460.5	20	0	10	19.6325225830078	-0.00723457336425781	9.57754516601563	1.11111116409302	0.318287044763565	0.211226850748062	-6234.25911458333	-6013.88916015625	-6683.56473795573	19.5008687973022	19.1717295646667	20.078125	19.7569465637207	0.00730143115455612	0.00130815563539196	0.000868082359766306	0.00826412107675479	0.00148573849359876	0.000975969726888324
461	20	0	10	19.6325225830078	-0.00723457336425781	9.57754516601563	1.09085655212402	0.309606462717056	0.193865746259689	-6253.24080403645	-6027.31502278645	-6694.44449869792	19.5109958648682	19.1767930984497	20.1186332702637	19.7569465637207	0.00716748089292658	0.00127245953123242	0.000796732504586121	0.00811060906062207	0.00144496796498132	0.000895525625762165
461.5	20	0	10	19.6325225830078	-0.00723457336425781	9.57754516601563	1.08217585086823	0.303819432854652	0.188078716397285	-6266.20369466145	-6039.35188802084	-6713.42594401042	19.5211229324341	19.1818566322327	20.1186332702637	19.7569465637207	0.00711002604780269	0.00124866494600451	0.000772949346199878	0.00804421840773165	0.00141774382473903	0.000868619094012952
462	20	0	10	19.6325225830078	-0.00723457336425781	9.57754516601563	1.07060182094574	0.298032402992249	0.182291656732559	-6279.62947591145	-6041.66666666667	-6715.27750651042	19.53125	19.1869201660156	20.1186332702637	19.7569465637207	0.00703337912870719	0.00122487224143345	0.000749166101144518	0.00795610130014984	0.00139067152219046	0.000841875660800984
462.5	20	0	10	19.6325225830078	-0.00723457336425781	9.57754516601563	1.0648148059845	0.277777791023254	0.180844902992249	-6293.51822916667	-6050.92610677083	-6726.85180664062	19.5413770675659	19.1869201660156	20.1186332702637	19.7569465637207	0.00699502828947003	0.00114160861937382	0.000743220340033626	0.00791128883294599	0.00129601130818230	0.000835091907314214
463	20	0	10	19.6325225830078	-0.00723457336425781	9.57754516601563	1.06192123889923	0.263310194015503	0.179398149251938	-6299.99975585937	-6055.09252929688	-6738.42569986979	19.5515041351318	19.1869201660156	20.1186332702637	19.7858810424805	0.00697584509511438	0.00108214166065999	0.000737274580555189	0.00788878168816970	0.00122844769929933	0.000828309794463944
463.5	20	0	10	19.6325225830078	-0.00723457336425781	9.57754516601563	1.05613422393799	0.280671298503876	0.176504634320736	-6308.33325195312	-6064.81486002604	-6740.74096679688	19.5582555122674	19.1869201660156	20.1388893127441	19.7858810424805	0.00693747544342873	0.00115350252150018	0.000725383035661507	0.00784452141227096	0.00130932291495813	0.000814873700589472
464	20	0	10	19.6325225830078	-0.00723457336425781	9.57754516601563	1.05324077606201	0.292245388031006	0.173611119389534	-6317.59269205729	-6068.98160807292	-6752.31486002604	19.5650068894029	19.1869201660156	20.1388893127441	19.7858810424805	0.00691827995212159	0.00120108107860547	0.000713491496104387	0.00782187323792405	0.00136326895243290	0.000801416995085934
464.5	20	0	10	19.6325225830078	-0.00723457336425781	9.57754516601563	1.05034720897675	0.295138895511627	0.172164358198643	-6322.22224934896	-6070.37036132812	-6754.62972005208	19.5717582702637	19.2071743011475	20.1388893127441	19.7858810424805	0.00689908249075110	0.00121297637279225	0.000707545712844225	0.00779960831998706	0.00137665506962066	0.000794719038777006
465	20	0	10	19.6325225830078	-0.00723457336425781	9.57754516601563	1.04890048503876	0.283564805984497	0.170717597007751	-6328.24064127604	-6076.38875325521	-6754.62972005208	19.5768222808838	19.2071743011475	20.1388893127441	19.7858810424805	0.00688947910894408	0.00116539663189174	0.000701599930688719	0.00778812314763104	0.00132257134150458	0.000788040705216894
465.5	20	0	10	19.6325225830078	-0.00723457336425781	9.57754516601563	1.04745376110077	0.254629611968994	0.173611119389534	-6332.87036132812	-6083.33333333333	-6765.74072265625	19.5818862915039	19.2071743011475	20.1388893127441	19.7858810424805	0.00687987553138009	0.00104646319740424	0.000713491495871796	0.00777675324404894	0.00118751098239416	0.000801303192837185
466	20	0	10	19.6325225830078	-0.00723457336425781	9.57754516601563	1.0445601940155	0.243055552244186	0.176504626870155	-6339.35180664063	-6088.88899739583	-6768.51847330729	19.586950302124	19.2071743011475	20.159143447876	19.7858810424805	0.00686066817295527	0.000998893673829709	0.000725383004242528	0.00775437854582334	0.00113346365079804	0.000814578036253998
466.5	20	0	10	19.6325225830078	-0.00723457336425781	9.57754516601563	1.04166662693024	0.245949074625969	0.173611119389534	-6347.68505859375	-6097.22249348959	-6770.37036132812	19.5920143127441	19.2071743011475	20.159143447876	19.7858810424805	0.00684145461026448	0.00101078594650513	0.000713491495595680	0.00773184978295772	0.00114685764956335	0.000801208619814118
467	20	0	10	19.6325225830078	-0.00723457336425781	9.57754516601563	1.0445601940155	0.248842597007751	0.172164358198643	-6352.77775065104	-6097.22249348959	-6772.68522135417	19.5920143127441	19.2071743011475	20.159143447876	19.7858810424805	0.00686065592541753	0.00102267830648779	0.000707545712376452	0.00775313423723321	0.00116035095550475	0.000794512401356729
467.5	20	0	10	19.6325225830078	-0.00723457336425781	9.57754516601563	1.04745376110077	0.257523149251938	0.170717597007751	-6355.09261067708	-6097.22249348959	-6782.40763346354	19.5920143127441	19.2071743011475	20.159143447876	19.7858810424805	0.00687985499453085	0.00105835590575376	0.000701599930116803	0.00777464129071277	0.00120083146255742	0.000787754772902328
468	20	0	10	19.6325225830078	-0.00723457336425781	9.57754516601563	1.04166662693024	0.266203701496124	0.16927082836628	-6358.33341471355	-6098.14827473959	-6784.72249348958	19.5920143127441	19.2274303436279	20.159143447876	19.7858810424805	0.00684144640772518	0.00109403456783295	0.000695654118352192	0.00773097343142868	0.00124121510667582	0.000781059699608303
468.5	20	0	10	19.6325225830078	-0.00723457336425781	9.57754516601563	1.03877317905426	0.270543977618217	0.167824059724808	-6361.11124674479	-6099.53694661459	-6784.72249348958	19.5920143127441	19.2274303436279	20.159143447876	19.7858810424805	0.00682223508165503	0.00111187440644118	0.000689708307547277	0.00770903868268472	0.00126143653954206	0.000774383920541237
469	20	0	10	19.6325225830078	-0.00723457336425781	9.57754516601563	1.03732639551163	0.274884253740311	0.164930552244186	-6363.42569986979	-6101.85180664063	-6786.11116536458	19.5920143127441	19.2274303436279	20.159143447876	19.7858810424805	0.00681262648226374	0.00112971464105861	0.000677816810937734	0.00769799341892267	0.00128164536201863	0.000761021321234048
469.5	20	0	10	19.6325225830078	-0.00723457336425781	9.57754516601563	1.03587961196899	0.271990746259689	0.163966044783592	-6365.74096679688	-6113.42569986979	-6788.42586263021	19.612268447876	19.2274303436279	20.159143447876	19.7858810424805	0.00680300743455780	0.00111782112301021	0.000673852958994382	0.00768640500837878	0.00126799815517206	0.000756552363025291
470	20	0	10	19.6325225830078	-0.00723457336425781	9.57754516601563	1.03443288803101	0.266203701496124	0.163001537322998	-6371.29622395833	-6113.88875325521	-6796.29614257812	19.612268447876	19.2274303436279	20.1793975830078	19.7858810424805	0.00679339397145887	0.00109403454609856	0.000669889107217533	0.00767509404997747	0.00124100986206665	0.000751987485246155
470.5	20	0	10	19.6325225830078	-0.00723457336425781	9.57754516601563	1.03298616409302	0.263310194015503	0.162037029862404	-6376.38891601563	-6118.05574544271	-6800.92569986979	19.612268447876	19.2274303436279	20.1895246505737	19.7858810424805	0.00678377954801703	0.00108214155409154	0.000665925255842254	0.00766382062384184	0.00122746539850934	0.000747475416644890
471	20	0	10	19.6325225830078	-0.00723457336425781	9.57754516601563	1.02719914913177	0.269097208976746	0.164930552244186	-6381.94458007812	-6127.31486002604	-6800.92569986979	19.612268447876	19.2274303436279	20.1996517181396	19.7858810424805	0.00674532017021817	0.00110592766761509	0.000677816810551095	0.00761992601354251	0.00125432378631986	0.000760796962907172
471.5	20	0	10	19.6325225830078	-0.00723457336425781	9.57754516601563	1.02575236558914	0.274884253740311	0.162037029862404	-6382.40747070312	-6126.85188802083	-6802.31486002604	19.612268447876	19.2274303436279	20.1996517181396	19.7858810424805	0.00673570259088071	0.00112971459350833	0.000665925255781383	0.00760902430057920	0.00128130873391097	0.000747438624403302
472	20	0	10	19.6325225830078	-0.00723457336425781	9.57754516601563	1.02430558204651	0.269097216427326	0.159143522381783	-6384.25903320312	-6125	-6803.24096679688	19.612268447876	19.2476844787598	20.1996517181396	19.7858810424805	0.00672608241914068	0.00110592768422900	0.000654033764863263	0.00759800860184038	0.00125426742570869	0.000734084347147596
472.5	20	0	10	19.6325225830078	-0.00723457336425781	9.57754516601563	1.02141201496124	0.263310182839632	0.15625	-6385.18497721355	-6125.46297200521	-6803.24096679688	19.6325225830078	19.2476844787598	20.1996517181396	19.7858810424805	0.00670682999494426	0.00108214148486744	0.000642142214968343	0.00757566240107209	0.00122728477762956	0.000720737328828120
473	20	0	10	19.6325225830078	-0.00723457336425781	9.57754516601563	1.01851844787598	0.257523149251938	0.159143522381783	-6388.88875325521	-6127.31486002604	-6804.62963867188	19.6325225830078	19.2476844787598	20.1996517181396	19.7858810424805	0.00668757940917977	0.00105835585327008	0.000654033764853256	0.00755362323953272	0.00120028551937952	0.000734073559440604
473.5	20	0	10	19.6325225830078	-0.00723457336425781	9.57754516601563	1.01948297023773	0.25559413433075	0.164930552244186	-6392.59252929688	-6127.31486002604	-6806.9443359375	19.6325225830078	19.2476844787598	20.1996517181396	19.7858810424805	0.00669399236572278	0.00105042740483691	0.000677816810489104	0.00756057162369064	0.00119129383495119	0.000760748507759332
474	20	0	10	19.6325225830078	-0.00723457336425781	9.57754516601563	1.02044749259949	0.253665119409561	0.167824059724808	-6393.51847330729	-6127.31486002604	-6807.87027994792	19.6325225830078	19.2476844787598	20.1996517181396	19.7858810424805	0.00670040728026020	0.00104249900611723	0.000689708306984998	0.00756774315530953	0.00118230220690312	0.000774087357660815
474.5	20	0	10	19.6325225830078	-0.00723457336425781	9.57754516601563	1.02141201496124	0.251736104488373	0.166377305984497	-6393.51847330729	-6129.16674804688	-6808.79622395833	19.6325225830078	19.2476844787598	20.1996517181396	19.7858810424805	0.00670682241548486	0.00103457065272901	0.000683762558320334	0.00757498869929756	0.00117328779976656	0.000767406684909920
475	20	0	10	19.6325225830078	-0.00723457336425781	9.57754516601563	1.02430558204651	0.254629611968994	0.164930552244186	-6397.22224934896	-6129.62972005208	-6811.11108398438	19.6325225830078	19.2679405212402	20.2199077606201	19.7858810424805	0.00672606077924459	0.00104646312606935	0.000677816810329716	0.00759642091185914	0.00118668685618386	0.000760662437369999
475.5	20	0	10	19.6325225830078	-0.00723457336425781	9.57754516601563	1.02719914913177	0.257523149251938	0.166377305984497	-6403.70385742188	-6131.48160807292	-6812.5	19.6527767181396	19.2679405212402	20.2199077606201	19.8148155212402	0.00674528146416623	0.00105835583785547	0.000683762558151622	0.00761708154276026	0.00120014981112015	0.000767323620298229
476	20	0	10	19.6325225830078	-0.00723457336425781	9.57754516601563	1.03587961196899	0.248842597007751	0.167824059724808	-6407.40722656249	-6143.51847330729	-6818.05550130208	19.6527767181396	19.2679405212402	20.2199077606201	19.8148155212402	0.00680295517806504	0.00102267824987517	0.000689708306721733	0.00768190954706228	0.00115954561572670	0.000773950477250471
476.5	20	0	10	19.6325225830078	-0.00723457336425781	9.57754516601563	1.03298616409302	0.237268522381783	0.170717597007751	-6409.72249348959	-6143.51847330729	-6826.38875325521	19.6527767181396	19.2679405212402	20.2199077606201	19.8148155212402	0.00678373296733890	0.000975109359353980	0.000701599928982705	0.00766001689131708	0.00110561047194559	0.000787225123991258
477	20	0	10	19.6325225830078	-0.00723457336425781	9.57754516601563	1.03105715941638	0.231481477618217	0.173611119389534	-6414.35180664063	-6145.83333333333	-6826.38875325521	19.6527767181396	19.2679405212402	20.2199077606201	19.8148155212402	0.00677091244377371	0.000951325278911677	0.000713491494046013	0.00764516729064604	0.00107861707367453	0.000800567968530860
477.5	20	0	10	19.6325225830078	-0.00723457336425781	9.57754516601563	1.02912815380841	0.235821753740311	0.182291656732559	-6414.35180664063	-6145.83333333333	-6826.38875325521	19.6527767181396	19.2679405212402	20.2199077606201	19.8148155212402	0.00675809347898077	0.000969163286604283	0.000749166096422947	0.00763069315128169	0.00109884189065784	0.000840596398009526
478	20	0	10	19.6325225830078	-0.00723457336425781	9.57754516601563	1.02719914913177	0.240162029862404	0.179398149251938	-6415.74072265625	-6145.83333333333	-6827.31469726562	19.6527767181396	19.2679405212402	20.2199077606201	19.8148155212402	0.00674527097537485	0.000987001426239197	0.000737274577068460	0.00761610353163383	0.00111906685723795	0.000827245496773260
478.5	20	0	10	19.6325225830078	-0.00723457336425781	9.57754516601563	1.03009259700775	0.238715276122093	0.177951388061047	-6416.66666666667	-6145.83333333333	-6828.70361328125	19.6527767181396	19.2679405212402	20.2199077606201	19.8148155212402	0.00676450088159818	0.000981055384223689	0.000731328788996990	0.00763774153536202	0.00111232520684678	0.000820562069779789
479	20	0	10	19.6325225830078	-0.00723457336425781	9.57754516601563	1.02719914913177	0.237268522381783	0.176504626870155	-6418.05558268229	-6147.22224934896	-6828.70361328125	19.6730327606201	19.2679405212402	20.240161895752	19.8148155212402	0.00674525901612410	0.000975109357744807	0.000725383002100853	0.00761537739075799	0.00110556743644112	0.000813834619280864
479.5	20	0	10	19.6325225830078	-0.00723457336425781	9.57754516601563	1.02575236558914	0.245949059724808	0.173611119389534	-6418.98152669271	-6148.14819335937	-6829.16650390625	19.6730327606201	19.2679405212402	20.240161895752	19.8148155212402	0.00673564031766038	0.00101078583201741	0.000713491493804390	0.00760444369698899	0.00114600584822656	0.000800489164206830
480	20	0	10	19.6325225830078	-0.00723457336425781	9.57754516601563	1.02430558204651	0.274884253740311	0.176504634320736	-6421.75935872396	-6148.14819335937	-6831.48111979167	19.6730327606201	19.2881946563721	20.240161895752	19.8148155212402	0.00672601858481135	0.00112971448810226	0.000725383032664546	0.00759335857789210	0.00128075572655303	0.000813810726398463
480.5	20	0	10	19.6325225830078	-0.00723457336425781	9.57754516601563	1.02141201496124	0.271990731358528	0.179398149251938	-6424.99991861979	-6148.14819335937	-6833.33333333333	19.6730327606201	19.2881946563721	20.240161895752	19.8148155212402	0.00670677289989687	0.00111782094398063	0.000737274576656067	0.00757137249642770	0.00126727203230708	0.000827135689314766
481	20	0	10	19.6325225830078	-0.00723457336425781	9.57754516601563	1.01851844787598	0.269097208976746	0.176504626870155	-6425.92569986979	-6149.537109375	-6833.33333333333	19.6730327606201	19.2881946563721	20.240161895752	19.8148155212402	0.00668752355555156	0.00110592758100396	0.000725383002007312	0.00754956796574126	0.00125377024207865	0.000813794735882264
481.5	20	0	10	19.6325225830078	-0.00723457336425781	9.57754516601563	1.015625	0.266203701496124	0.173611119389534	-6425.92569986979	-6150.46305338541	-6833.33333333333	19.6730327606201	19.2881946563721	20.240161895752	19.8148155212402	0.00666826999214597	0.00109403444857833	0.000713491493733029	0.00752783255287792	0.00124027514169514	0.000800453856914143
482	20	0	10	19.6325225830078	-0.00723457336425781	9.57754516601563	1.01707172393799	0.277777791023254	0.175057873129845	-6427.31486002604	-6151.85172526041	-6833.79622395833	19.693286895752	19.2881946563721	20.2604160308838	19.8148155212402	0.00667788540285655	0.00114160828516642	0.000719437247050735	0.00753805564385206	0.00129418933273287	0.000807064624980095
482.5	20	0	10	19.6325225830078	-0.00723457336425781	9.57754516601563	1.01851844787598	0.280671298503876	0.176504626870155	-6428.24096679688	-6152.77750651041	-6835.64778645833	19.693286895752	19.2881946563721	20.2604160308838	19.8148155212402	0.00668751071276630	0.00115350218139911	0.000725383001732114	0.00754884708879260	0.00130766017781759	0.000813718622518596
483	20	0	10	19.6325225830078	-0.00723457336425781	9.57754516601563	1.01273155212402	0.283564805984497	0.173611119389534	-6431.01855468751	-6161.11100260417	-6836.11083984375	19.693286895752	19.2881946563721	20.2604160308838	19.8148155212402	0.00664899420968394	0.00116539629364395	0.000713491493491841	0.00750515000964920	0.00132102814735159	0.000800375067976186
483.5	20	0	10	19.6325225830078	-0.00723457336425781	9.57754516601563	1.015625	0.277777791023254	0.173611119389534	-6433.79622395833	-6166.66666666667	-6837.96305338542	19.693286895752	19.2881946563721	20.2604160308838	19.8148155212402	0.00666825151333619	0.00114160825409585	0.000713491493460169	0.00752666659463654	0.00129398778713908	0.000800359374477765
484	20	0	10	19.6325225830078	-0.00723457336425781	9.57754516601563	1.01466051768512	0.274884253740311	0.173611119389534	-6435.18513997396	-6165.74072265625	-6839.81461588542	19.693286895752	19.3084506988525	20.2604160308838	19.8148155212402	0.00666183084019934	0.00112971443329358	0.000713491493428514	0.00751930928736559	0.00128043017644419	0.000800343686495520
484.5	20	0	10	19.6325225830078	-0.00723457336425781	9.57754516601563	1.01369603490457	0.269097208976746	0.173611119389534	-6435.18513997396	-6164.35180664063	-6842.12972005208	19.693286895752	19.3084506988525	20.2604160308838	19.8148155212402	0.00665541081957319	0.00110592754094127	0.000713491493388941	0.00751206291292630	0.00125348816347839	0.000800324071001554
485	20	0	10	19.6325225830078	-0.00723457336425781	9.57754516601563	1.01273155212402	0.257523149251938	0.173611119389534	-6436.11108398437	-6164.35180664063	-6842.5927734375	19.7135410308838	19.3084506988525	20.2604160308838	19.8148155212402	0.00664897800007875	0.00105835578297695	0.000713491493381027	0.00750420982115504	0.00119956904733685	0.000800320147626954
485.5	20	0	10	19.6325225830078	-0.00723457336425781	9.57754516601563	1.01128476858139	0.251736104488373	0.176504626870155	-6437.5	-6164.35180664063	-6842.5927734375	19.7135410308838	19.3084506988525	20.2806701660156	19.8148155212402	0.00663934372035191	0.00103457059818625	0.000725383001364006	0.00749322661098944	0.00117261027608145	0.000813602634760883
486	20	0	10	19.6325225830078	-0.00723457336425781	9.57754516601563	1.00983798503876	0.260416656732559	0.173611119389534	-6438.42594401041	-6164.35180664063	-6844.9072265625	19.7135410308838	19.3084506988525	20.2857336997986	19.8148155212402	0.00662970829213457	0.00107024848607139	0.000713491493099945	0.00748227894031617	0.00121304855843390	0.000800231487355674
486.5	20	0	10	19.6325225830078	-0.00723457336425781	9.57754516601563	1.00405085086823	0.266203701496124	0.170717597007751	-6440.74080403645	-6164.35180664063	-6844.9072265625	19.7135410308838	19.3084506988525	20.2907972335815	19.8148155212402	0.00659115151510064	0.00109403441389128	0.000701599928142203	0.00743858229450162	0.00124000817185867	0.000786880672524295
487	20	0	10	19.6325225830078	-0.00723457336425781	9.57754516601563	1.00260412693024	0.271990746259689	0.173611119389534	-6443.98144531249	-6165.27775065104	-6847.22249348958	19.7135410308838	19.3084506988525	20.2958607673645	19.8148155212402	0.00658150563371979	0.00111782095671131	0.000713491492963946	0.00742744248314374	0.00126695615108685	0.000800184256071156
487.5	20	0	10	19.6325225830078	-0.00723457336425781	9.57754516601563	1.00115740299225	0.269097208976746	0.170717597007751	-6447.68513997396	-6166.66666666667	-6858.79638671875	19.7135410308838	19.3084506988525	20.3009243011475	19.8148155212402	0.00657185743559863	0.00110592753741301	0.000701599927860577	0.00741626459616871	0.00125345765934940	0.000786737813784861
488	20	0	10	19.6325225830078	-0.00723457336425781	9.57754516601563	0.999710649251938	0.266203701496124	0.171682104468346	-6447.22241210937	-6166.66666666667	-6857.40771484375	19.7135410308838	19.3084506988525	20.3009243011475	19.8148155212402	0.00656221174984417	0.00109403441072462	0.000705563782373394	0.00740541567853457	0.00123997799613743	0.000791194308514641
488.5	20	0	10	19.6325225830078	-0.00723457336425781	9.57754516601563	0.998263895511627	0.263310179114342	0.17264661192894	-6444.44458007812	-6166.66666666667	-6856.48193359375	19.7337951660156	19.3084506988525	20.3009243011475	19.8148155212402	0.00655255422924758	0.00108214137664196	0.000709527637335233	0.00739422240293393	0.00122649843788474	0.000795647034803812
489	20	0	10	19.6325225830078	-0.00723457336425781	9.57754516601563	0.999710649251938	0.260416656732559	0.173611119389534	-6443.98160807292	-6166.66666666667	-6856.48193359375	19.7405465431511	19.3287048339844	20.3009243011475	19.8148155212402	0.00656219866000699	0.00107024847098312	0.000713491492757932	0.00740497109798603	0.00121293502368299	0.000800092005862734
489.5	20	0	10	19.6325225830078	-0.00723457336425781	9.57754516601563	1.00115740299225	0.271990746259689	0.172164358198643	-6442.12972005208	-6166.66666666667	-6855.0927734375	19.7472979240119	19.3287048339844	20.3009243011475	19.8148155212402	0.00657184289477939	0.00111782093497290	0.000707545709825080	0.00741582776560557	0.00126684989420189	0.000793436219901426
490	20	0	10	19.6325225830078	-0.00723457336425781	9.57754516601563	0.995370388031006	0.274884268641472	0.170717597007751	-6442.12972005208	-6166.66666666667	-6854.16666666667	19.7540493011475	19.3287048339844	20.3009243011475	19.8148155212402	0.00653324227531375	0.00112971447125135	0.000701599927927240	0.00737209995611006	0.00128032908814488	0.000786776381515395
490.5	20	0	10	19.6325225830078	-0.00723457336425781	9.57754516601563	0.992476880550385	0.277777791023254	0.164930552244186	-6442.12972005208	-6166.66666666667	-6852.31510416667	19.7540493011475	19.3287048339844	20.3009243011475	19.8148155212402	0.00651393290247955	0.00114160820621452	0.000677816809444010	0.00735031129121371	0.00129380850726144	0.000760120818604289
491	20	0	10	19.6325225830078	-0.00723457336425781	9.57754516601563	0.993923634290695	0.274884268641472	0.167824074625969	-6443.05566406249	-6166.66666666667	-6851.85221354167	19.7540493011475	19.3287048339844	20.3211803436279	19.8148155212402	0.00652358747319681	0.00112971447125135	0.000689708366860613	0.00736113363755959	0.00128032908814488	0.000773406714958657
491.5	20	0	10	19.6325225830078	-0.00723457336425781	9.57754516601563	0.995370388031006	0.271990746259689	0.170717597007751	-6445.37052408855	-6167.12963867188	-6851.85221354167	19.7540493011475	19.3287048339844	20.3211803436279	19.8148155212402	0.00653323858806605	0.00111782093418851	0.000701599927797688	0.00737184392894657	0.00126684372811283	0.000786741355397972
492	20	0	10	19.6325225830078	-0.00723457336425781	9.57754516601563	0.992476880550385	0.269097208976746	0.173611119389534	-6449.07430013021	-6168.98152669271	-6853.70377604167	19.7540493011475	19.3489589691162	20.3211803436279	19.8148155212402	0.00651392480839340	0.00110592749908084	0.000713491492612596	0.00734976403949641	0.00125325352827032	0.000800060315487238
492.5	15	0	10	19.6325225830078	-0.00723457336425781	9.57754516601563	0.995370388031006	0.266203701496124	0.176504626870155	-6449.07430013021	-6169.44441731771	-6854.16666666667	19.7540493011475	19.3489589691162	20.3211803436279	19.8148155212402	0.00653323437249315	0.00109403437568938	0.000725383000676199	0.00737155132504443	0.00123977003101970	0.000813390648698008
493	15	0	10	19.6469909667969	0.00723304748535156	9.59201202392578	0.989583373069763	0.263310194015503	0.173611119389534	-6451.85196940104	-6187.84700520833	-6854.16666666667	19.7540493011475	19.3489589691162	20.3211803436279	19.8148155212402	0.00649460420126941	0.00108214138398738	0.000713491492604718	0.00732774969759288	0.00122605556016059	0.000800056394303786
493.5	15	0	10	18.6053245544434	0.0289344787597656	9.61371231079102	0.995370388031006	0.251736104488373	0.167824059724808	-6490.27775065104	-6244.90730794271	-6859.72200520833	19.7743053436279	19.3489589691162	20.3211803436279	19.8148155212402	0.00653317434349803	0.00103457051764163	0.000689708305525640	0.00736777187983548	0.00117145502698398	0.000773342202892590
494	15	0	10	16.7872295379639	0.0289344787597656	9.61371231079102	0.992476880550385	0.240162029862404	0.167824059724808	-6555.55558268229	-6314.81477864583	-6916.20345052083	19.7743053436279	19.3489589691162	20.3211803436279	19.8148155212402	0.00651378652177625	0.000987001321917147	0.000689708304842725	0.00734084954897296	0.00111677000510115	0.000772879693055261
494.5	15	0	10	13.7731475830078	-0.00723457336425781	9.57754516601563	0.972222208976746	0.231481477618217	0.167824059724808	-6611.11124674479	-6333.33333333333	-6999.537109375	19.7743053436279	19.3489589691162	20.3211803436279	19.8148155212402	0.00637828483144118	0.000951325200555565	0.000689708303841092	0.00718392811283422	0.00107619341031910	0.000772197298397750
495	15	0	10	13.7731475830078	-0.00723457336425781	9.57754516601563	0.962094902992249	0.241126537322998	0.167824059724808	-6646.75927734375	-6345.37027994792	-7025.46272786458	19.7743053436279	19.3489589691162	20.3414344787598	19.8148155212402	0.00631033883100729	0.000990965360143108	0.000689708303396050	0.00710472406976214	0.00112089453278022	0.000771931725584515
495.5	15	0	10	13.7731475830078	-0.00723457336425781	9.57754516601563	0.951967597007751	0.250771597027779	0.167824059724808	-6659.72249348959	-6347.22249348959	-7027.77750651042	19.7743053436279	19.3489589691162	20.3414344787598	19.8148155212402	0.00624228699642845	0.00103060628747564	0.000689708303368418	0.00702714290836776	0.00116571019113787	0.000771912771855952
496	15	0	10	13.7731475830078	-0.00723457336425781	9.57754516601563	0.940393507480621	0.260416656732559	0.164930552244186	-6666.66666666667	-6347.22249348959	-7028.70361328125	19.7743053436279	19.3489589691162	20.3414344787598	19.8148155212402	0.00616433781591673	0.00107024826214088	0.000677816807431029	0.00693888383919003	0.00121054889863042	0.000758596508323076
496.5	15	0	10	13.7442138671875	-0.00723457336425781	9.57754516601563	0.923032402992249	0.271990746259689	0.166377305984497	-6668.98152669271	-6347.22249348959	-7030.0927734375	19.7743053436279	19.3489589691162	20.3414344787598	19.8148155212402	0.00604699595290056	0.00111782061234275	0.000683762554988771	0.00680663152509974	0.00126435758786570	0.000765239571529824
497	15	0	10	13.7731475830078	-0.00723457336425781	9.57754516601563	0.911458373069763	0.269097208976746	0.167824059724808	-6669.90747070312	-6347.22249348959	-7031.4814453125	19.7743053436279	19.3489589691162	20.3414344787598	19.8148155212402	0.00596843267079330	0.00110592723009818	0.000689708303324217	0.00671813323223938	0.00125090508223083	0.000771882443491400
497.5	15	0	10	13.7731475830078	-0.00723457336425781	9.57754516601563	0.912905126810074	0.260416656732559	0.173611119389534	-6673.61124674479	-6347.22249348959	-7032.4072265625	19.7743053436279	19.369213104248	20.3414344787598	19.8148155212402	0.00597826031187146	0.00107024824983545	0.000713491489404841	0.00672893195530455	0.00121046506587330	0.000798491395619979
498	15	0	10	13.7731475830078	-0.00723457336425781	9.57754516601563	0.914351880550385	0.243055552244186	0.176504626870155	-6675.92569986979	-6349.53694661459	-7037.037109375	19.7743053436279	19.369213104248	20.3616905212402	19.8148155212402	0.00598808663675132	0.000998893480583231	0.000725382996586890	0.00673982728889439	0.00112973433106541	0.000811703673120082
498.5	15	0	10	13.7731475830078	-0.00723457336425781	9.57754516601563	0.905671238899231	0.248842597007751	0.177951388061047	-6675.92569986979	-6351.85180664063	-7043.98193359375	19.7743053436279	19.369213104248	20.3616905212402	19.8148155212402	0.00592902012442545	0.00102267806626047	0.000731328782617083	0.00667334560354427	0.00115660616110621	0.000818296716050732
499	15	0	10	13.7731475830078	-0.00723457336425781	9.57754516601563	0.899884223937988	0.260416656732559	0.179398149251938	-6675.92569986979	-6351.85180664063	-7043.98193359375	19.7945594787598	19.369213104248	20.3616905212402	19.8148155212402	0.00588950749481534	0.00107024824484675	0.000737274570117403	0.00662841426403912	0.00121040604540313	0.000824949562898132
499.5	15	0	10	13.7731475830078	-0.00723457336425781	9.57754516601563	0.900848746299744	0.254629611968994	0.176504626870155	-6677.77791341146	-6351.85180664063	-7043.98193359375	19.7996234893799	19.369213104248	20.3616905212402	19.8148155212402	0.00589608172084676	0.00104646288275422	0.000725382996449932	0.00663556870403025	0.00118350579472995	0.000811643870695037
500	15	0	10	13.7731475830078	-0.00723457336425781	9.57754516601563	0.901813268661499	0.248842597007751	0.175057873129845	-6678.24096679688	-6351.85180664063	-7043.98193359375	19.8046875	19.369213104248	20.3616905212402	19.8148155212402	0.00590265738132428	0.00102267806626047	0.000719437242151486	0.00664282174585667	0.00115660616110621	0.000804991060997801
500.5	15	0	10	13.7514472961426	-0.00723457336425781	9.57754516601563	0.902777791023254	0.251736104488373	0.173611119389534	-6678.24096679688	-6353.70369466145	-7043.05582682292	19.8097515106201	19.369213104248	20.3616905212402	19.8148155212402	0.00590923195413191	0.00103457042490632	0.000713491489037819	0.00665010578430148	0.00117003310081239	0.000798346096650164
501	15	0	10	13.7369804382324	-0.00723457336425781	9.57754516601563	0.896990776062012	0.260416656732559	0.170717597007751	-6678.24096679688	-6354.16666666667	-7041.66666666667	19.8148155212402	19.369213104248	20.3819446563721	19.84375	0.00586969422573771	0.00107024824235291	0.000701599924609540	0.00660549680673863	0.00121037653257522	0.000784997684254936
501.5	15	0	10	13.7369804382324	-0.00723457336425781	9.57754516601563	0.894097208976746	0.264756932854652	0.176504626870155	-6678.24096679688	-6354.16666666667	-7041.66666666667	19.8148155212402	19.3894672393799	20.3819446563721	19.84375	0.00584989367123703	0.00108808754563224	0.000725382996273115	0.00658321412990814	0.00123046634936734	0.000811607801396504
502	15	0	10	13.7369804382324	-0.00723457336425781	9.57754516601563	0.8984375	0.269097208976746	0.177951388061047	-6678.24096679688	-6354.16666666667	-7041.66666666667	19.8148155212402	19.3894672393799	20.3819446563721	19.84375	0.00587958517732630	0.00110592718557948	0.000731328782425226	0.00661662765046258	0.00125064034798356	0.000818260351085816
502.5	15	0	10	13.7586807250977	-0.00723457336425781	9.57754516601563	0.902777791023254	0.263310194015503	0.179398149251938	-6678.24096679688	-6354.16666666667	-7041.66666666667	19.8148155212402	19.3894672393799	20.3819446563721	19.84375	0.00590922444093289	0.00108214115481107	0.000737274569909364	0.00664998237961506	0.00122374185938029	0.000824912902265490
503	15	0	10	13.7731475830078	-0.00723457336425781	9.57754516601563	0.905671238899231	0.257523149251938	0.176504626870155	-6678.24096679688	-6354.16666666667	-7041.66666666667	19.8148155212402	19.3894672393799	20.3819446563721	19.84375	0.00592895574710638	0.00105835555404237	0.000725382996273115	0.00667218712741101	0.00119684385704320	0.000811607801396504
503.5	15	0	10	13.7731475830078	-0.00723457336425781	9.57754516601563	0.904706756584346	0.266203701496124	0.177951388061047	-6678.24096679688	-6354.16666666667	-7041.66666666667	19.8148155212402	19.3894672393799	20.3819446563721	19.84375	0.00592238104273755	0.00109403409494970	0.000731328782425226	0.00666478824306655	0.00123719101859029	0.000818260351085816
504	15	0	10	13.7731475830078	-0.00723457336425781	9.57754516601563	0.9037422738038	0.274884253740311	0.179398149251938	-6678.24096679688	-6354.16666666667	-7041.66666666667	19.8148155212402	19.3894672393799	20.4022006988525	19.84375	0.00591580394913741	0.00112971399627301	0.000737274569647890	0.00665738666998582	0.00127753971856697	0.000824855980339423
504.5	15	0	10	13.7514472961426	-0.00723457336425781	9.57754516601563	0.902777791023254	0.286458343267441	0.182291656732559	-6678.24096679688	-6354.16666666667	-7041.66666666667	19.8350696563721	19.3894672393799	20.4022006988525	19.84375	0.00590919437074309	0.00117729009731010	0.000749166087688929	0.00664948882724415	0.00133134126385185	0.000838160100914406
505	15	0	10	13.7622974395752	-0.00723457336425781	9.57754516601563	0.899884223937988	0.295138895511627	0.176504626870155	-6678.24096679688	-6354.16666666667	-7041.66666666667	19.8401336669922	19.3894672393799	20.4022006988525	19.84375	0.00588943168559949	0.00121297489297456	0.000725382996050881	0.00662713575969434	0.00137169549860568	0.000811551797608932
505.5	15	0	10	13.7731475830078	-0.00723457336425781	9.57754516601563	0.902777791023254	0.303819447755814	0.175057873129845	-6678.24096679688	-6354.16666666667	-7041.66666666667	19.8451976776123	19.3894672393799	20.4022006988525	19.84375	0.00590917932208927	0.00124866279329752	0.000719437241783964	0.00664924203974761	0.00141205324426985	0.000804899742639727
506	15	0	10	13.7731475830078	-0.00723457336425781	9.57754516601563	0.905671238899231	0.292245388031006	0.173611119389534	-6676.85180664062	-6354.16666666667	-7041.66666666667	19.8502616882324	19.3894672393799	20.4022006988525	19.84375	0.00592890810512084	0.00120107969238279	0.000713491488684089	0.00667142428439166	0.00135824378315695	0.000798247688976196
506.5	15	0	10	13.7514472961426	-0.00723457336425781	9.57754516601563	0.899884223937988	0.295138895511627	0.170717597007751	-6674.53702799479	-6354.16666666667	-7041.66666666667	19.8553256988525	19.3894672393799	20.4022006988525	19.84375	0.00588941857380560	0.00121297489297456	0.000701599924450308	0.00662703679906583	0.00137169549860568	0.000784943516721199
507	15	0	10	13.7369804382324	-0.00723457336425781	9.57754516601563	0.896990776062012	0.289351850748062	0.172164358198643	-6673.61124674479	-6354.16666666667	-7039.35221354167	19.8553256988525	19.4097232818604	20.4022006988525	19.84375	0.00586964361889132	0.00118918465172726	0.000707545706092015	0.00660484975547729	0.00134469913880124	0.000791615039441093
507.5	15	0	10	13.7586807250977	-0.00723457336425781	9.57754516601563	0.894097208976746	0.280671298503876	0.173611119389534	-6673.61124674479	-6354.16666666667	-7039.35221354167	19.8553256988525	19.4097232818604	20.4224548339844	19.84375	0.00584984163978246	0.00115350156043647	0.000713491488534511	0.00658256746623333	0.00130434962532678	0.000798212215256401
508	15	0	10	13.7731475830078	-0.00723457336425781	9.57754516601563	0.895061731338501	0.277777791023254	0.170717597007751	-6673.61124674479	-6354.16666666667	-7039.35221354167	19.8553256988525	19.4097232818604	20.4224548339844	19.84375	0.00585644498471556	0.00114160772340342	0.000701599924323871	0.00658999791755176	0.00129090038311519	0.000784908634255127
508.5	15	0	10	13.7731475830078	-0.00723457336425781	9.57754516601563	0.896026253700256	0.271990746259689	0.173611113801599	-6675.46313476562	-6354.16666666667	-7039.35221354167	19.8553256988525	19.4097232818604	20.4224548339844	19.84375	0.00586304039572665	0.00111782054384196	0.000713491465569664	0.00659729032622335	0.00126400245786503	0.000798212189564684
509	15	0	10	13.74059715271	-0.00723457336425781	9.57754516601563	0.896990776062012	0.266203701496124	0.176504632458091	-6678.24096679688	-6354.16666666667	-7039.35221354167	19.8553256988525	19.4097232818604	20.4224548339844	19.84375	0.00586963064265175	0.00109403407966276	0.000725383018839280	0.00660451200367640	0.00123710534155055	0.000811515758325786
509.5	15	0	10	13.7586807250977	-0.00723457336425781	9.57754516601563	0.905671238899231	0.277777791023254	0.179398149251938	-6678.24096679688	-6354.16666666667	-7039.35221354167	19.8755798339844	19.4097232818604	20.4224548339844	19.84375	0.00592886787089317	0.00114160772340342	0.000737274569440270	0.00667070465357961	0.00129090038311519	0.000824819324101386
510	15	0	10	13.7731475830078	-0.00723457336425781	9.57754516601563	0.902777751907706	0.279224544763565	0.180362651590258	-6677.77791341146	-6354.16666666667	-7039.35221354167	19.8755798339844	19.4097232818604	20.4224548339844	19.84375	0.00590913509340666	0.00114755461439247	0.000741238407469882	0.00664853539092491	0.00129762497309364	0.000829253832410704
510.5	15	0	10	13.7731475830078	-0.00723457336425781	9.57754516601563	0.899884264916182	0.280671298503876	0.181327153928578	-6675.92569986979	-6354.16666666667	-7039.35221354167	19.8755798339844	19.4097232818604	20.4224548339844	19.84375	0.00588938410080042	0.00115350156043647	0.000745202246157414	0.00662644269821644	0.00130434962532678	0.000833688341456065
511	15	0	10	13.7731475830078	-0.00723457336425781	9.57754516601563	0.896990776062012	0.263310194015503	0.182291656732559	-6675.46280924479	-6354.16666666667	-7039.35221354167	19.8755798339844	19.4097232818604	20.4224548339844	19.84375	0.00586960659745975	0.00108214114110703	0.000749166087445283	0.00660422233999681	0.00122365711531379	0.000838122853410529
511.5	15	0	10	13.7369804382324	-0.00723457336425781	9.57754516601563	0.8984375	0.257523149251938	0.183738425374031	-6673.61124674479	-6354.16666666667	-7039.35221354167	19.8755798339844	19.4097232818604	20.4224548339844	19.84375	0.00587950387558716	0.00105835554306948	0.000755111910055838	0.00661548776642147	0.00119676097840981	0.000844774689226036
512	15	0	10	13.7650099754333	-0.00723457336425781	9.57754516601563	0.899884223937988	0.251736104488373	0.185185194015503	-6673.61124674479	-6353.70369466145	-7037.5	19.8755798339844	19.4299774169922	20.4427089691162	19.84375	0.00588939013757943	0.00103457039868134	0.000761057734084140	0.00662661156983234	0.00116979007347453	0.000851384518409684
512.5	15	0	10	13.7562695860863	-0.00723457336425781	9.57754516601563	0.896990776062012	0.234375	0.183738425374031	-6671.75935872396	-6351.85180664063	-7037.03694661458	19.8755798339844	19.4299774169922	20.4427089691162	19.84375	0.00586961698678927	0.000963217177927917	0.000755111909792421	0.00660449250859301	0.00108913213813050	0.000844737158556969
513	15	0	10	13.7369804382324	-0.00723457336425781	9.57754516601563	0.905671238899231	0.240162029862404	0.182291656732559	-6668.98152669271	-6351.85180664063	-7037.03694661458	19.8755798339844	19.4299774169922	20.4427089691162	19.84375	0.00592889179156094	0.000987001282259405	0.000749166087201887	0.00667138434777164	0.00111602537986005	0.000838085618281579
513.5	15	0	10	13.7369804382324	-0.00723457336425781	9.57754516601563	0.908564805984497	0.238715276122093	0.180844902992249	-6668.98152669271	-6351.85180664063	-7037.03694661458	19.8755798339844	19.4299774169922	20.4427089691162	19.84375	0.00594860440114483	0.000981055248686509	0.000743220327461758	0.00669356562542944	0.00110930206095852	0.000831434148316392
514	15	0	10	13.7695308685303	-0.00723457336425781	9.57754516601563	0.911458373069763	0.237268522381783	0.179398149251938	-6673.61124674479	-6351.85180664063	-7037.03694661458	19.8958339691162	19.4299774169922	20.4427089691162	19.84375	0.00596825735327703	0.000975109230805398	0.000737274569232862	0.00671488707946076	0.00110257875980005	0.000824782680041809
514.5	15	0	10	13.7731475830078	-0.00723457336425781	9.57754516601563	0.905671238899231	0.234375	0.176504626870155	-6673.61124674479	-6351.85180664063	-7037.03694661458	19.8958339691162	19.4299774169922	20.4427089691162	19.84375	0.00592885049384927	0.000963217177927917	0.000725382995698138	0.00667055041709008	0.00108913213813050	0.000811479679641172
515	15	0	10	13.74059715271	-0.00723457336425781	9.57754516601563	0.902777751907706	0.238715276122093	0.175057873129845	-6673.61124674479	-6351.85180664063	-7037.03694661458	19.8958339691162	19.4299774169922	20.462963104248	19.84375	0.00590911600491781	0.000981055248686509	0.000719437241255048	0.00664834714117523	0.00110930206095852	0.000804772696597180
515.5	15	0	10	13.7731475830078	-0.00723457336425781	9.57754516601563	0.899884263053536	0.243055552244186	0.173611119389534	-6673.61124674479	-6351.85180664063	-7037.03694661458	19.8958339691162	19.4299774169922	20.462963104248	19.84375	0.00588935941158283	0.000998893460865905	0.000713491488197294	0.00662611899559327	0.00112947214369434	0.000798121692941541
516	15	0	10	13.7731475830078	-0.00723457336425781	9.57754516601563	0.896990776062012	0.257523149251938	0.174575621727854	-6673.61124674479	-6351.85180664063	-7037.03694661458	19.8958339691162	19.450231552124	20.462963104248	19.84375	0.00586957993111101	0.00105835552338414	0.000717455322805687	0.00660386509969086	0.00119662444773269	0.000802555694524635
516.5	15	0	10	13.7731475830078	-0.00723457336425781	9.57754516601563	0.897955258842558	0.248842597007751	0.175540124066174	-6673.14819335938	-6349.07405598959	-7037.03694661458	19.8958339691162	19.450231552124	20.462963104248	19.84375	0.00587617688745778	0.00102267803701578	0.000721419157919942	0.00661131968836027	0.00115631970156101	0.000806989696673594
517	15	0	10	13.7731475830078	-0.00723457336425781	9.57754516601563	0.898919741157442	0.257523149251938	0.176504626870155	-6671.29597981771	-6347.22249348959	-7035.64827473958	19.8958339691162	19.450231552124	20.462963104248	19.84375	0.00588277504043141	0.00105835552782613	0.000725382995503839	0.00661887286181689	0.00119668279564448	0.000811435655392188
517.5	15	0	10	13.7731475830078	-0.00723457336425781	9.57754516601563	0.899884223937988	0.274884253740311	0.173611119389534	-6668.98152669271	-6347.22249348959	-7034.72249348958	19.916088104248	19.450231552124	20.462963104248	19.84375	0.00588934077747885	0.00112971394592813	0.000713491488235790	0.00662596426121127	0.00127736777249954	0.000798141289390092
518	15	0	10	13.7731475830078	-0.00723457336425781	9.57754516601563	0.905671298503876	0.271990731358528	0.172164358198643	-6669.44441731771	-6347.22249348959	-7034.72249348958	19.916088104248	19.450231552124	20.462963104248	19.84375	0.00592883231481655	0.00111782045626008	0.000707545705644198	0.00667036266925706	0.00126391980148061	0.000791490089393549
518.5	15	0	10	13.7731475830078	-0.00723457336425781	9.57754516601563	0.911458373069763	0.269097208976746	0.170717597007751	-6671.29597981771	-6347.22249348959	-7034.72249348958	19.916088104248	19.450231552124	20.462963104248	19.84375	0.00596823520981206	0.00110592714488558	0.000701599924071364	0.00671456237821641	0.00125047203205822	0.000784838890536634
519	15	0	10	13.7731475830078	-0.00723457336425781	9.57754516601563	0.908564805984497	0.264756932854652	0.173611119389534	-6671.29597981771	-6349.53694661459	-7034.72249348958	19.916088104248	19.450231552124	20.462963104248	19.84375	0.00594854146044996	0.00108808750811631	0.000713491488235790	0.00669240592762355	0.00123027076307546	0.000798141289390092
519.5	15	0	10	13.7731475830078	-0.00723457336425781	9.57754516601563	0.905671238899231	0.260416656732559	0.174575621727854	-6671.29597981771	-6349.53694661459	-7034.72249348958	19.916088104248	19.450231552124	20.462963104248	19.84375	0.00592882711599163	0.00107024819827031	0.000717455322846376	0.00667022630651991	0.00121010034371740	0.000802575399844366
520	15	0	10	13.7731475830078	-0.00723457336425781	9.57754516601563	0.908564865589142	0.254629611968994	0.175540124066174	-6671.29597981771	-6349.53694661459	-7034.72249348958	19.916088104248	19.450231552124	20.4832172393799	19.84375	0.00594854186633150	0.00104646284555316	0.000721419157753396	0.00669240638426054	0.00118320689643574	0.000806953844994609
520.5	15	0	10	13.7731475830078	-0.00723457336425781	9.57754516601563	0.911458373069763	0.243055552244186	0.176504626870155	-6671.29597981771	-6349.53694661459	-7034.72249348958	19.916088104248	19.450231552124	20.4832172393799	19.84375	0.00596823520981206	0.000998893455970531	0.000725382995300664	0.00671456237821641	0.00112942148966991	0.000811387652879145
521	15	0	10	13.7731475830078	-0.00723457336425781	9.57754516601563	0.910011619329453	0.225694447755814	0.175057873129845	-6673.14819335938	-6349.53694661459	-7035.64827473958	19.9363422393799	19.4704856872559	20.4832172393799	19.84375	0.00595835823487636	0.000927541380549426	0.000719437241076307	0.00670285583665398	0.00104867306059589	0.000804729040059212
521.5	15	0	10	13.7731475830078	-0.00723457336425781	9.57754516601563	0.908564865589142	0.219907402992249	0.173611119389534	-6673.61124674479	-6349.53694661459	-7036.11116536458	19.9363422393799	19.4704856872559	20.4832172393799	19.84375	0.00594850741827473	0.000903757687791799	0.000713491488025096	0.00669174141331736	0.00102178335152260	0.000798074478195759
522	15	0	10	13.7731475830078	-0.00723457336425781	9.57754516601563	0.910011619329453	0.225694440305233	0.170717589557171	-6673.61124674479	-6349.53694661459	-7034.72249348958	19.9363422393799	19.4704856872559	20.4832172393799	19.84375	0.00595835708247313	0.000927541349928808	0.000701599893292985	0.00670282174005970	0.00104867302597639	0.000784784719751112
522.5	15	0	10	13.7731475830078	-0.00723457336425781	9.57754516601563	0.911458373069763	0.231481477618217	0.167824059724808	-6671.75903320312	-6349.53694661459	-7034.72249348958	19.9363422393799	19.4704856872559	20.5034732818604	19.84375	0.00596820622869245	0.000951325172505139	0.000689708302213051	0.00671403290177125	0.00107556288182198	0.000771429991905097
523	15	0	10	13.7731475830078	-0.00723457336425781	9.57754516601563	0.908564865589142	0.234375	0.16927082836628	-6668.98152669271	-6347.22249348959	-7034.72249348958	19.9363422393799	19.4704856872559	20.5034732818604	19.84375	0.00594851909471268	0.000963217171125423	0.000695654112539859	0.00669208195152244	0.00108903445345791	0.000778080305374662
523.5	15	0	10	13.7731475830078	-0.00723457336425781	9.57754516601563	0.902777791023254	0.254629611968994	0.170717597007751	-6668.98152669271	-6347.22249348959	-7034.72249348958	19.9363422393799	19.4704856872559	20.5034732818604	19.84375	0.00590906819849968	0.00104646283776475	0.000701599923754344	0.00664769970674608	0.00118315382942935	0.000784730619837083
524	15	0	10	13.7731475830078	-0.00723457336425781	9.57754516601563	0.905671238899231	0.280671298503876	0.172164354473352	-6667.12963867188	-6347.22249348959	-7032.4072265625	19.9363422393799	19.4704856872559	20.5034732818604	19.84375	0.00592880851422742	0.00115350149850165	0.000707545690024712	0.00667003808240336	0.00130417408621970	0.000791400321282439
524.5	15	0	10	13.7731475830078	-0.00723457336425781	9.57754516601563	0.904706756584346	0.283564805984497	0.173611111938953	-6666.66666666667	-6344.90722656249	-7032.4072265625	19.9363422393799	19.4704856872559	20.5034732818604	19.84375	0.00592223367508596	0.00116539556426763	0.000713491457279382	0.00666267384147549	0.00131765390580214	0.000798050749914760
525	15	0	10	13.7731475830078	-0.00723457336425781	9.57754516601563	0.9037422738038	0.295138895511627	0.175057869404554	-6666.66666666667	-6344.90722656249	-7030.0927734375	19.9363422393799	19.4704856872559	20.5034732818604	19.84375	0.00591565523295649	0.00121297475634540	0.000719437225662990	0.00665527291528812	0.00137144929528055	0.000804720936792099
525.5	15	0	10	13.7731475830078	-0.00723457336425781	9.57754516601563	0.902777791023254	0.283564805984497	0.176504626870155	-6666.66666666667	-6344.90722656249	-7030.0927734375	19.9565982818604	19.4704856872559	20.5034732818604	19.84375	0.00590904412899136	0.00116539556426763	0.000725382995170233	0.00664737582433125	0.00131765390580214	0.000811371531225004
526	15	0	10	13.7731475830078	-0.00723457336425781	9.57754516601563	0.899884223937988	0.269097208976746	0.17746913433075	-6666.66666666667	-6344.90722656249	-7030.0927734375	19.9565982818604	19.4704856872559	20.5237274169922	19.84375	0.00588928499181332	0.00110592713134784	0.000729346852166151	0.00662514779422693	0.00125041595217398	0.000815749008183644
526.5	15	0	10	13.7731475830078	-0.00723457336425781	9.57754516601563	0.902777791023254	0.248842597007751	0.178433641791344	-6666.66666666667	-6344.90722656249	-7030.0927734375	19.9565982818604	19.4907417297363	20.5237274169922	19.84375	0.00590904412899136	0.00102267802432890	0.000733310709958482	0.00664737582433125	0.00115621035514422	0.000820182444830518
527	15	0	10	13.7586807250977	-0.00723457336425781	9.57754516601563	0.905671238899231	0.228587970137596	0.179398149251938	-6666.66666666667	-6344.90722656249	-7030.0927734375	19.9565982818604	19.4907417297363	20.5237274169922	19.84375	0.00592878029611614	0.000939433283021132	0.000737274568351799	0.00666957801428725	0.00106209624530549	0.000824615882149573
527.5	15	0	10	13.7369804382324	-0.00723457336425781	9.57754516601563	0.901331007480621	0.211226850748062	0.176504626870155	-6666.66666666667	-6344.90722656249	-7030.0927734375	19.9565982818604	19.4907417297363	20.5237274169922	19.84375	0.00589916737994408	0.000868082445418876	0.000725382994949300	0.00663626498112097	0.000981429040846804	0.000811315572180425
528	15	0	10	13.7514472961426	-0.00723457336425781	9.57754516601563	0.896990776062012	0.205439805984497	0.179398149251938	-6666.66666666667	-6344.90722656249	-7030.0927734375	19.9768524169922	19.4907417297363	20.5237274169922	19.84375	0.00586947172528296	0.000844299033213020	0.000737274568351799	0.00660240263474773	0.000954540199179242	0.000824615882149573
528.5	15	0	10	13.7731475830078	-0.00723457336425781	9.57754516601563	0.902777791023254	0.20833332836628	0.182291656732559	-6668.05558268229	-6344.90722656249	-7030.0927734375	19.9768524169922	19.4907417297363	20.5237274169922	19.84375	0.00590901016064955	0.000856190728774823	0.000749166086167946	0.00664678074672441	0.000967984608095530	0.000837916129947325
529	15	0	10	13.7731475830078	-0.00723457336425781	9.57754516601563	0.905671238899231	0.211226850748062	0.179398149251938	-6670.37019856771	-6346.29638671875	-7030.0927734375	19.9768524169922	19.4907417297363	20.5237274169922	19.84375	0.00592874123287247	0.000868082445235520	0.000737274568351799	0.00666881222832262	0.000981414682672181	0.000824615882149573
529.5	15	0	10	13.7731475830078	-0.00723457336425781	9.57754516601563	0.902777791023254	0.231481477618217	0.176504626870155	-6672.68513997396	-6347.22249348959	-7031.9443359375	19.9768524169922	19.4907417297363	20.5237274169922	19.84375	0.00590899780326093	0.000951325169505741	0.000725382994913069	0.00664644167519890	0.00107551464542222	0.000811299637028336
530	15	0	10	13.7731475830078	-0.00723457336425781	9.57754516601563	0.905671238899231	0.240162029862404	0.180844910442829	-6671.75935872396	-6347.22249348959	-7032.4072265625	19.9768524169922	19.4907417297363	20.5237274169922	19.84375	0.00592873762458868	0.000987001268139433	0.000743220357069095	0.00666871027171920	0.00111584803278755	0.000831245630688738
530.5	15	0	10	13.7731475830078	-0.00723457336425781	9.57754516601563	0.908564865589142	0.251736104488373	0.185185194015503	-6668.98152669271	-6347.22249348959	-7032.4072265625	19.9768524169922	19.4907417297363	20.5237274169922	19.84375	0.00594846179711471	0.00103457037749010	0.000761057732815352	0.00669109265386286	0.00116962698809777	0.000851195623326858
531	15	0	10	13.7731475830078	-0.00723457336425781	9.57754516601563	0.914351880550385	0.269097208976746	0.188078716397285	-6668.05558268229	-6346.29638671875	-7032.4072265625	19.9768524169922	19.4907417297363	20.543981552124	19.84375	0.00598783502775020	0.00110592711231334	0.000772949325155118	0.00673544730758037	0.00125031108732429	0.000864436009379021
531.5	15	0	10	13.7659141540527	-0.00723457336425781	9.57754516601563	0.912905126810074	0.280671298503876	0.182291656732559	-6666.66666666667	-6344.90722656249	-7030.5556640625	19.997106552124	19.4907417297363	20.543981552124	19.84375	0.00597797556411159	0.00115350147789440	0.000749166085850754	0.00672399092590109	0.00130411558837480	0.000837854229938426
532	10	0	10	13.7568723499775	-0.00723457336425781	9.57754516601563	0.911458373069763	0.277777791023254	0.183256168849766	-6666.66666666667	-6344.90722656249	-7030.0927734375	19.997106552124	19.5109958648682	20.543981552124	19.84375	0.00596813505018516	0.00114160762570594	0.000753129966056562	0.00671292237507850	0.00129057941816683	0.000842291500017451
532.5	10	0	10	13.7562695741653	-0.00723457336425781	9.57754516601563	0.908564865589142	0.269097208976746	0.184220681432635	-6664.81477864583	-6343.98144531249	-7030.0927734375	19.997106552124	19.5109958648682	20.543981552124	19.84375	0.00594844364323940	0.00110592709880549	0.000757093848906730	0.00669090453142899	0.00125025502208783	0.000846724658943849
533	10	0	10	13.8762301683426	0.00723304748535156	9.59201202392578	0.905671238899231	0.266203701496124	0.185185194015503	-6666.66666666667	-6352.77783203125	-7030.0927734375	19.997106552124	19.5109958648682	20.543981552124	19.84375	0.00592872137205577	0.00109403400534706	0.000761057732531876	0.00666859010719682	0.00123669525856952	0.000851157818736973
533.5	10	0	10	11.5596069335938	0.0120555877685547	9.59683431386948	0.902777791023254	0.263310194015503	0.188078716397285	-6690.27775065104	-6381.94425455729	-7043.0556640625	19.997106552124	19.5109958648682	20.543981552124	19.84375	0.00590892041904983	0.00108214103969995	0.000772949324762528	0.00664465985336400	0.00122287569341946	0.000864338362521474
534	10	0	10	8.78182983398438	-0.00723457336425781	9.57754516601563	0.896990776062012	0.277777791023254	0.186631951481104	-6715.27750651042	-6402.77750651041	-7074.07421875	19.997106552124	19.5109958648682	20.5642356872559	19.84375	0.00586930213440430	0.00114160750792090	0.000767003510726002	0.00659836454519049	0.00128979274284381	0.000857348171491558
534.5	10	0	10	8.78182983398438	-0.00723457336425781	9.57754516601563	0.891203701496124	0.287905097007751	0.185185186564922	-6740.74096679688	-6416.66666666667	-7100.92626953125	19.997106552124	19.5109958648682	20.5541086196899	19.84375	0.00582957794478332	0.00118323697480405	0.000761057699503861	0.00655194162320108	0.00133663022368182	0.000850488903775104
535	10	0	10	8.78182983398438	-0.00723457336425781	9.57754516601563	0.885416626930237	0.298032402992249	0.183738421648741	-6754.62972005208	-6416.66666666667	-7106.48193359375	19.997106552124	19.5109958648682	20.543981552124	19.84375	0.00578977825897076	0.00122486989730078	0.000755111890809601	0.00650625444574730	0.00138366038221668	0.000843823735757933
535.5	10	0	10	8.78182983398438	-0.00723457336425781	9.57754516601563	0.873842597007751	0.300925940275192	0.182291656732559	-6762.03719075521	-6417.12963867188	-7106.48193359375	19.997106552124	19.5109958648682	20.5541086196899	19.84375	0.00570989281300188	0.00123676587889527	0.000749166083657050	0.00641598057759169	0.00139709172587697	0.000837150538571516
536	10	0	10	8.78182983398438	-0.00723457336425781	9.57754516601563	0.868055522441864	0.298032402992249	0.176504626870155	-6763.88875325521	-6418.98152669271	-7106.48193359375	19.997106552124	19.5109958648682	20.5642356872559	19.84375	0.00566976395378912	0.00122486988780973	0.000725382993021386	0.00637076459031785	0.00138362661445939	0.000810546337845459
536.5	10	0	10	8.78182983398438	-0.00723457336425781	9.57754516601563	0.853587985038757	0.295138895511627	0.179398149251938	-6763.88875325521	-6419.44441731771	-7106.48193359375	20.0173606872559	19.5109958648682	20.5642356872559	19.84375	0.00556876791422067	0.00121297439287325	0.000737274566083468	0.00625684926180129	0.00137018264674112	0.000823834037018753
537	10	0	10	8.78182983398438	-0.00723457336425781	9.57754516601563	0.827546238899231	0.289351850748062	0.178674768656492	-6763.88875325521	-6421.29597981771	-7106.48193359375	20.0173606872559	19.5109958648682	20.5642356872559	19.84375	0.00538416112927150	0.00118918427105469	0.000734301672320942	0.00604943231716922	0.00134328297807220	0.000820512111670073
537.5	10	0	10	8.78182983398438	-0.00723457336425781	9.57754516601563	0.810185134410858	0.280671298503876	0.177951388061047	-6763.88875325521	-6420.83308919271	-7106.48193359375	20.0173606872559	19.5109958648682	20.5642356872559	19.84375	0.00525833345878747	0.00115350128078716	0.000731328778896912	0.00590805728066040	0.00130298241653438	0.000817190186699630
538	10	0	10	8.78182983398438	-0.00723457336425781	9.57754516601563	0.78125	0.286458343267441	0.177228007465601	-6763.42586263021	-6418.98152669271	-7106.48193359375	20.0173606872559	19.5109958648682	20.5642356872559	19.84375	0.00504132635284828	0.00117728972759948	0.000728355885800560	0.00566426434047750	0.00132987953761283	0.000813868262095337
538.5	10	0	10	8.74566268920898	-0.00723457336425781	9.57754516601563	0.752314865589142	0.280671298503876	0.176504626870155	-6761.57430013021	-6418.98152669271	-7106.48193359375	20.0173606872559	19.53125	20.5642356872559	19.84375	0.00480951938041224	0.00115350125933571	0.000725382993021386	0.00540391967809395	0.00130291764916391	0.000810546337845459
539	10	0	10	8.74566268920898	-0.00723457336425781	9.57754516601563	0.734953761100769	0.269097208976746	0.177951388061047	-6761.57430013021	-6418.98152669271	-7106.48193359375	20.0173606872559	19.53125	20.5642356872559	19.84375	0.00465798935775787	0.00110592697094916	0.000731328778896912	0.00523366231837128	0.00124918092414209	0.000817190186699630
539.5	10	0	10	8.74566268920898	-0.00723457336425781	9.57754516601563	0.674189865589142	0.266203701496124	0.179398149251938	-6761.57430013021	-6418.98152669271	-7106.48193359375	20.0173606872559	19.53125	20.5642356872559	19.84375	0.00306052822398752	0.00109403390231628	0.000737274566083468	0.00343877368751771	0.00123574731156552	0.000823834037018753
540	10	0	10	8.77821311950684	-0.00723457336425781	9.57754516601563	0.642361104488373	0.264756940305233	0.182291656732559	-6761.57430013021	-6418.98152669271	-7106.48193359375	20.0173606872559	19.53125	20.5844917297363	19.84375	0.00276230049700505	0.00108808739384082	0.000749166083204205	0.00310368850437917	0.00122903053446548	0.000837063945453317
540.5	10	0	10	8.78182983398438	-0.00723457336425781	9.57754516601563	0.639467597007751	0.263310179114342	0.183256169315428	-6761.57430013021	-6418.98152669271	-7106.48193359375	20.0376167297363	19.53125	20.5844917297363	19.84375	0.00274273031270356	0.00108214092087750	0.000753129965167174	0.00308148676279369	0.00122231379747756	0.000841492900193289
541	10	0	10	8.78182983398438	-0.00723457336425781	9.57754516601563	0.640914350748062	0.26186341792345	0.184220681432635	-6761.57430013021	-6418.98152669271	-7106.48193359375	20.0376167297363	19.53125	20.5844917297363	19.84375	0.00275234297530991	0.00107619448190273	0.000757093845952520	0.00309228669176938	0.00121559709888083	0.000845921853617472
541.5	10	0	10	8.78182983398438	-0.00723457336425781	9.57754516601563	0.642361104488373	0.260416656732559	0.185185194015503	-6761.57430013021	-6418.98152669271	-7106.48193359375	20.0376167297363	19.53125	20.5844917297363	19.84375	0.00276210741787215	0.00107024807545046	0.000761057729419298	0.00310325714714454	0.00120888043701934	0.000850350810037692
542	10	0	10	8.78182983398438	-0.00723457336425781	9.57754516601563	0.575810194015503	0.269097208976746	0.184461809694767	-6761.11124674479	-6418.98152669271	-7106.48193359375	20.0376167297363	19.53125	20.5844917297363	19.84375	0.00239898833311481	0.00110592697094916	0.000758084817224419	0.00269530218370374	0.00124918092414209	0.000847029093175272
542.5	10	0	10	8.78182983398438	-0.00723457336425781	9.57754516601563	0.572916656732559	0.271990731358528	0.183738425374031	-6759.25903320312	-6418.98152669271	-7106.48193359375	20.0376167297363	19.5515041351318	20.5844917297363	19.84375	0.00238535203281764	0.00111782024399873	0.000755111905465884	0.00268003408623749	0.00126252739816167	0.000843707376800393
543	10	0	10	8.78182983398438	-0.00723457336425781	9.57754516601563	0.570023119449615	0.274884253740311	0.183015041053295	-6759.25903320312	-6418.98152669271	-7106.48193359375	20.0376167297363	19.5515041351318	20.5844917297363	19.84375	0.00237180283727387	0.00112971370996809	0.000752138994130191	0.00266481104770950	0.00127596052994295	0.000840385660897967
543.5	10	0	10	8.78182983398438	-0.00723457336425781	9.57754516601563	0.598958313465118	0.271990731358528	0.182291656732559	-6759.25903320312	-6418.98152669271	-7106.48193359375	20.0376167297363	19.5515041351318	20.6047458648682	19.84375	0.00251230037898988	0.00111782024399873	0.000749166082902760	0.00282266540029606	0.00126252739816167	0.000837006230282966
544	10	0	10	8.78182983398438	-0.00723457336425781	9.57754516601563	0.630787014961243	0.269097208976746	0.179398149251938	-6759.25903320312	-6418.98152669271	-7105.55582682292	20.0376167297363	19.5515041351318	20.6047458648682	19.84375	0.00268782367573469	0.00110592695415836	0.000737274565590495	0.00301987252600874	0.00124909446531011	0.000823728524618279
544.5	10	0	10	8.78182983398438	-0.00723457336425781	9.57754516601563	0.671296238899231	0.254629611968994	0.18229167163372	-6759.25903320312	-6417.59261067708	-7104.16666666667	20.0376167297363	19.5515041351318	20.6047458648682	19.84375	0.00301897231545763	0.00104646273897150	0.000749166144204327	0.00339193066663478	0.00118194962599035	0.000837026872300389
545	10	0	10	8.78182983398438	-0.00723457336425781	9.57754516601563	0.71469908952713	0.26186341047287	0.185185194015503	-6759.25903320312	-6416.66666666667	-7104.16666666667	20.0376167297363	19.5515041351318	20.6047458648682	19.84375	0.00445847071275890	0.00107619444109058	0.000761057729138885	0.00500926207884339	0.00121554259230744	0.000850313078866809
545.5	10	0	10	8.78182983398438	-0.00723457336425781	9.57754516601563	0.697337985038757	0.269097208976746	0.184461809694767	-6759.25903320312	-6416.66666666667	-7104.16666666667	20.0578708648682	19.5515041351318	20.6047458648682	19.84375	0.00424465005704491	0.00110592695756790	0.000758084816954768	0.00476869697452664	0.00124912494394832	0.000846991509404086
546	10	0	10	8.78182983398438	-0.00723457336425781	9.57754516601563	0.694444477558136	0.280671298503876	0.183738425374031	-6759.25903320312	-6416.66666666667	-7104.16666666667	20.0578708648682	19.5515041351318	20.6047458648682	19.84375	0.00420085520929823	0.00115350123894526	0.000755111905206623	0.00471949518989357	0.00130285925357178	0.000843669940428465
546.5	10	0	10	8.78182983398438	-0.00723457336425781	9.57754516601563	0.671296238899231	0.292245388031006	0.183015041053295	-6759.25903320312	-6416.66666666667	-7104.16666666667	20.0578708648682	19.5515041351318	20.625	19.84375	0.00301828563538057	0.00120107917185798	0.000752138993567626	0.00339092490176140	0.00135659768753985	0.000840290434277623
547	10	0	10	8.78182983398438	-0.00723457336425781	9.57754516601563	0.616319417953491	0.277777791023254	0.182291656732559	-6759.25903320312	-6416.66666666667	-7104.16666666667	20.0578708648682	19.5515041351318	20.6148729324341	19.84375	0.00260402903410195	0.00114160743356732	0.000749166082814025	0.00292552394416860	0.00128942541069961	0.000836997948568787
547.5	10	0	10	8.78182983398438	-0.00723457336425781	9.57754516601563	0.598958313465118	0.263310194015503	0.182291656732559	-6760.64819335938	-6416.66666666667	-7104.16666666667	20.0578708648682	19.5717582702637	20.6047458648682	19.84375	0.00251222836470256	0.00108214095786077	0.000749166082964651	0.00282234804020589	0.00122217450675700	0.000837026803878645
548	10	0	10	8.78182983398438	-0.00723457336425781	9.57754516601563	0.616319417953491	0.260416656732559	0.182291656732559	-6758.79646809896	-6416.66666666667	-7104.16666666667	20.0578708648682	19.5717582702637	20.6148729324341	19.84375	0.00260403293909490	0.00107024805372581	0.000749166082814025	0.00292554264518061	0.00120874261127290	0.000836997948568787
548.5	10	0	10	8.78182983398438	-0.00723457336425781	9.57754516601563	0.61342591047287	0.254629611968994	0.182291656732559	-6756.94458007812	-6416.66666666667	-7104.16666666667	20.0578708648682	19.5717582702637	20.625	19.84375	0.00258820211989333	0.00104646273010400	0.000749166082663484	0.00290781421459846	0.00118187936766829	0.000836969095248436
549	10	0	10	8.78182983398438	-0.00723457336425781	9.57754516601563	0.630787014961243	0.245949059724808	0.182291656732559	-6756.94458007812	-6416.66666666667	-7104.16666666667	20.0578708648682	19.5717582702637	20.625	19.84375	0.00268771362089611	0.00101078556364705	0.000749166082663484	0.00301961419919309	0.00114158542721601	0.000836969095248436
[truncated: 58,498 more rows]

## Sheet: series2_rec
time	x_main_req	x_rec_req	x_add_req	x_main	x_rec	x_add	v_main	v_rec	v_add	p_main	p_rec	p_add	T_main	T_rec	T_add	T_in	Q_main	Q_rec	Q_add1	q_main	q_rec	q_add1
[truncated: 59,147 more rows]

[truncated: 1 more sheets: series3_add]
